# Supplementary material for: 1′-Benzylspiro­[chromene-2,4′-piperi­dine]-4-carbonitrile
Source: Acta Crystallogr Sect E Struct Rep Online. 2012 Aug 23;68(Pt 9):o2732. doi: 10.1107/S1600536812035568 (PMC3435744; doi:10.1107/S1600536812035568)
Supplement: Supplementary file 1 [file e-68-o2732-sup1.cif]

##############################################################################
#                                                                            #
# This CIF contains the data in a paper accepted for publication in          #
# Acta Crystallographica Section E. It conforms to the requirements of       #
# Notes for Authors for Acta Crystallographica Section E, and has been       #
# peer reviewed under the auspices of the IUCr Commission on Journals.       #
#                                                                            #
# Full details of the Crystallographic Information File format               #
# are given in the paper "The Crystallographic Information File (CIF):       #
# a New Standard Archive File for Crystallography" by S. R. Hall, F. H.      #
# Allen and I. D. Brown [Acta Cryst. (1991), A47, 655-685].                  #
#                                                                            #
# The current version of the core CIF dictionary is obtainable from          #
# ftp://ftp.iucr.org/pub/cif_core.dic.                                       #
#                                                                            #
# Software is freely available for graphical display of the structure(s)     #
# in this CIF. For information consult the CIF software page                 #
# http://www.iucr.org/resources/cif/software.                                #
#                                                                            #
# This file may be used for bona fide research purposes within the           #
# scientific community so long as proper attribution is given to the journal # 
# article from which it was obtained.                                        #
#                                                                            #
##############################################################################
data_I
_audit_creation_method     SHELXL-97
_chemical_name_systematic
;
1'-Benzylspiro[chromene-2,4'-piperidine]-4-carbonitrile
;
_chemical_name_common
;
;
_chemical_formula_moiety     'C21 H20 N2 O'
_chemical_formula_sum     'C21 H20 N2 O'
_chemical_formula_iupac     'C21 H20 N2 O'
_chemical_formula_weight     316.39
_chemical_melting_point     ?
_symmetry_cell_setting     monoclinic
_symmetry_space_group_name_H-M     'P 21/c'
_symmetry_space_group_name_Hall     '-P 2ybc'
loop_
    _symmetry_equiv_pos_as_xyz
    'x, y, z'
    '-x, y+1/2, -z+1/2'
    '-x, -y, -z'
    'x, -y-1/2, z-1/2'
_cell_length_a     15.1666(9)
_cell_length_b     10.0472(6)
_cell_length_c     12.4360(8)
_cell_angle_alpha     90.00
_cell_angle_beta     113.931(2)
_cell_angle_gamma     90.00
_cell_volume     1732.11(18)
_cell_formula_units_Z     4
_cell_measurement_reflns_used     6238
_cell_measurement_theta_min     2.7
_cell_measurement_theta_max     29.4
_cell_measurement_temperature     298(2)
_exptl_crystal_description     'block'
_exptl_crystal_colour     'colourless'
_exptl_crystal_size_max     0.35
_exptl_crystal_size_mid     0.30
_exptl_crystal_size_min     0.25
_exptl_crystal_density_diffrn     1.213
_exptl_crystal_density_meas     ?
_exptl_crystal_density_method     'not measured'
_exptl_crystal_F_000     672
_exptl_absorpt_coefficient_mu     0.075
_exptl_absorpt_correction_type     multi-scan
_exptl_absorpt_process_details     '(SADABS; Sheldrick, 2008)'
_exptl_absorpt_correction_T_min     0.9742
_exptl_absorpt_correction_T_max     0.9814
_exptl_special_details     ?
_diffrn_ambient_temperature     298(2)
_diffrn_radiation_type     MoK\a
_diffrn_radiation_wavelength     0.71073
_diffrn_radiation_source     'fine-focus sealed tube'
_diffrn_radiation_monochromator     graphite
_diffrn_measurement_device_type     'Bruker Kappa APEXII'
_diffrn_measurement_method     '\f and \w scans'
_diffrn_detector_area_resol_mean     ?
_diffrn_reflns_number     24973
_diffrn_reflns_av_R_equivalents     0.0328
_diffrn_reflns_av_sigmaI/netI     0.0343
_diffrn_reflns_theta_min     2.50
_diffrn_reflns_theta_max     32.81
_diffrn_reflns_theta_full     25.00
_diffrn_measured_fraction_theta_max     0.970
_diffrn_measured_fraction_theta_full     0.995
_diffrn_reflns_limit_h_min     -23
_diffrn_reflns_limit_h_max     22
_diffrn_reflns_limit_k_min     -15
_diffrn_reflns_limit_k_max     15
_diffrn_reflns_limit_l_min     -18
_diffrn_reflns_limit_l_max     17
_diffrn_standards_number     0
_diffrn_standards_interval_count     0
_diffrn_standards_interval_time     0
_diffrn_standards_decay_%     0
_refine_special_details
;
Refinement of <i>F</i>^2^ against ALL reflections. The weighted <i>R</i>-factor
<i>wR</i> and goodness of fit <i>S</i> are based on <i>F</i>^2^, conventional
<i>R</i>-factors <i>R</i> are based on <i>F</i>, with <i>F</i> set to zero for
negative <i>F</i>^2^. The threshold expression of <i>F</i>^2^ >
\s(<i>F</i>^2^) is used only for calculating <i>R</i>-factors(gt) <i>etc</i>.
and is not relevant to the choice of reflections for refinement.
<i>R</i>-factors based on <i>F</i>^2^ are statistically about twice as large
as those based on <i>F</i>, and <i>R</i>- factors based on ALL data will be
even larger.
;
_reflns_number_total     6238
_reflns_number_gt     3363
_reflns_threshold_expression     I>2\s(I)
_refine_ls_structure_factor_coef     Fsqd
_refine_ls_matrix_type     full
_refine_ls_R_factor_all     0.1039
_refine_ls_R_factor_gt     0.0492
_refine_ls_wR_factor_gt     0.1248
_refine_ls_wR_factor_ref     0.1515
_refine_ls_goodness_of_fit_ref     1.008
_refine_ls_restrained_S_all     1.008
_refine_ls_number_reflns     6238
_refine_ls_number_parameters     217
_refine_ls_number_restraints     0
_refine_ls_hydrogen_treatment     constr
_refine_ls_weighting_scheme     calc
_refine_ls_weighting_details
         'calc w=1/[\s^2^(Fo^2^)+(0.0684P)^2^+0.0850P] where P=(Fo^2^+2Fc^2^)/3'
_atom_sites_solution_hydrogens     geom
_atom_sites_solution_primary     direct
_atom_sites_solution_secondary     difmap
_refine_ls_shift/su_max     0.000
_refine_ls_shift/su_mean     0.000
_refine_diff_density_max     0.171
_refine_diff_density_min     -0.173
_refine_ls_extinction_method     none
_refine_ls_extinction_coef     ?
loop_
    _atom_type_symbol
    _atom_type_description
    _atom_type_scat_dispersion_real
    _atom_type_scat_dispersion_imag
    _atom_type_scat_source
    'C' 'C' 0.0033 0.0016
                         'International Tables Vol C Tables 4.2.6.8 and 6.1.1.4'
    'H' 'H' 0.0000 0.0000
                         'International Tables Vol C Tables 4.2.6.8 and 6.1.1.4'
    'N' 'N' 0.0061 0.0033
                         'International Tables Vol C Tables 4.2.6.8 and 6.1.1.4'
    'O' 'O' 0.0106 0.0060
                         'International Tables Vol C Tables 4.2.6.8 and 6.1.1.4'
_computing_data_collection     'APEX2 (Bruker, 2004)'
_computing_cell_refinement     'SAINT (Bruker, 2004)'
_computing_data_reduction     'SAINT (Bruker, 2004)'
_computing_structure_solution     'SHELXS97 (Sheldrick, 2008)'
_computing_structure_refinement     'SHELXL97 (Sheldrick, 2008)'
_computing_molecular_graphics     'PLUTON (Spek, 2009)'
_computing_publication_material     'SHELXL97 (Sheldrick, 2008)'
loop_
    _atom_site_type_symbol
    _atom_site_label
    _atom_site_fract_x
    _atom_site_fract_y
    _atom_site_fract_z
    _atom_site_U_iso_or_equiv
    _atom_site_adp_type
    _atom_site_calc_flag
    _atom_site_refinement_flags
    _atom_site_occupancy
    _atom_site_symmetry_multiplicity
    _atom_site_disorder_assembly
    _atom_site_disorder_group
    O O1 0.20929(5) 0.90059(8) 0.08396(8) 0.0525(2) Uani d . 1 1 . .
    N N1 -0.11382(9) 0.61311(13) -0.09299(14) 0.0841(4) Uani d . 1 1 . .
    N N2 0.43051(7) 0.73556(11) 0.14770(9) 0.0543(3) Uani d . 1 1 . .
    C C1 0.22110(8) 0.76526(11) 0.05117(10) 0.0458(3) Uani d . 1 1 . .
    C C2 0.13926(8) 0.92304(11) 0.12528(10) 0.0460(3) Uani d . 1 1 . .
    C C3 0.15085(9) 1.02973(13) 0.19913(11) 0.0579(3) Uani d . 1 1 . .
    H H3 0.2068 1.0808 0.2243 0.070 Uiso calc R 1 1 . .
    C C4 0.07830(11) 1.06010(15) 0.23549(12) 0.0686(4) Uani d . 1 1 . .
    H H4 0.0859 1.1318 0.2858 0.082 Uiso calc R 1 1 . .
    C C5 -0.00460(10) 0.98619(15) 0.19857(12) 0.0675(4) Uani d . 1 1 . .
    H H5 -0.0529 1.0080 0.2235 0.081 Uiso calc R 1 1 . .
    C C6 -0.01627(9) 0.87965(13) 0.12457(12) 0.0578(3) Uani d . 1 1 . .
    H H6 -0.0727 0.8297 0.0996 0.069 Uiso calc R 1 1 . .
    C C7 0.05550(8) 0.84568(11) 0.08656(10) 0.0460(3) Uani d . 1 1 . .
    C C8 0.04828(8) 0.73709(11) 0.00511(11) 0.0495(3) Uani d . 1 1 . .
    C C9 0.12497(8) 0.70138(12) -0.01467(11) 0.0516(3) Uani d . 1 1 . .
    H H9 0.1187 0.6359 -0.0701 0.062 Uiso calc R 1 1 . .
    C C10 0.27778(9) 0.68420(13) 0.16113(11) 0.0540(3) Uani d . 1 1 . .
    H H10A 0.2448 0.6875 0.2135 0.065 Uiso calc R 1 1 . .
    H H10B 0.2797 0.5920 0.1391 0.065 Uiso calc R 1 1 . .
    C C11 0.37980(9) 0.73457(15) 0.22566(11) 0.0600(3) Uani d . 1 1 . .
    H H11A 0.3784 0.8239 0.2544 0.072 Uiso calc R 1 1 . .
    H H11B 0.4140 0.6778 0.2929 0.072 Uiso calc R 1 1 . .
    C C12 0.38213(8) 0.82572(14) 0.04959(11) 0.0562(3) Uani d . 1 1 . .
    H H12A 0.4177 0.8293 0.0001 0.067 Uiso calc R 1 1 . .
    H H12B 0.3809 0.9146 0.0794 0.067 Uiso calc R 1 1 . .
    C C13 0.27973(8) 0.77961(13) -0.02271(10) 0.0515(3) Uani d . 1 1 . .
    H H13A 0.2816 0.6946 -0.0587 0.062 Uiso calc R 1 1 . .
    H H13B 0.2482 0.8432 -0.0853 0.062 Uiso calc R 1 1 . .
    C C14 0.53183(9) 0.77325(17) 0.21193(13) 0.0705(4) Uani d . 1 1 . .
    H H14A 0.5590 0.7223 0.2843 0.085 Uiso calc R 1 1 . .
    H H14B 0.5352 0.8667 0.2329 0.085 Uiso calc R 1 1 . .
    C C15 0.59135(8) 0.75002(13) 0.14180(12) 0.0566(3) Uani d . 1 1 . .
    C C16 0.58601(8) 0.63042(14) 0.08502(12) 0.0605(3) Uani d . 1 1 . .
    H H16 0.5452 0.5641 0.0903 0.073 Uiso calc R 1 1 . .
    C C17 0.63989(9) 0.60737(15) 0.02078(13) 0.0671(4) Uani d . 1 1 . .
    H H17 0.6346 0.5264 -0.0176 0.081 Uiso calc R 1 1 . .
    C C18 0.70137(9) 0.70297(17) 0.01293(14) 0.0722(4) Uani d . 1 1 . .
    H H18 0.7380 0.6872 -0.0303 0.087 Uiso calc R 1 1 . .
    C C19 0.70834(10) 0.82101(18) 0.06891(18) 0.0856(5) Uani d . 1 1 . .
    H H19 0.7501 0.8862 0.0640 0.103 Uiso calc R 1 1 . .
    C C20 0.65394(10) 0.84503(15) 0.13306(16) 0.0792(5) Uani d . 1 1 . .
    H H20 0.6595 0.9264 0.1709 0.095 Uiso calc R 1 1 . .
    C C21 -0.04213(9) 0.66841(13) -0.05118(13) 0.0603(3) Uani d . 1 1 . .
loop_
    _atom_site_aniso_label
    _atom_site_aniso_U_11
    _atom_site_aniso_U_22
    _atom_site_aniso_U_33
    _atom_site_aniso_U_12
    _atom_site_aniso_U_13
    _atom_site_aniso_U_23
    O1 0.0519(4) 0.0463(5) 0.0652(6) -0.0025(3) 0.0299(4) -0.0075(4)
    N1 0.0619(7) 0.0730(8) 0.1129(11) -0.0153(6) 0.0308(7) -0.0042(8)
    N2 0.0463(5) 0.0737(7) 0.0408(6) 0.0046(4) 0.0154(4) -0.0039(5)
    C1 0.0492(5) 0.0463(6) 0.0452(6) 0.0024(4) 0.0225(5) -0.0040(5)
    C2 0.0491(5) 0.0444(6) 0.0453(6) 0.0069(5) 0.0200(5) 0.0035(5)
    C3 0.0613(7) 0.0534(7) 0.0541(8) 0.0061(6) 0.0183(6) -0.0061(6)
    C4 0.0829(9) 0.0674(9) 0.0556(8) 0.0221(7) 0.0281(7) -0.0051(7)
    C5 0.0751(9) 0.0775(9) 0.0617(9) 0.0274(7) 0.0399(7) 0.0133(7)
    C6 0.0576(6) 0.0607(8) 0.0627(8) 0.0106(6) 0.0323(6) 0.0167(6)
    C7 0.0500(5) 0.0427(6) 0.0473(7) 0.0063(4) 0.0219(5) 0.0094(5)
    C8 0.0505(6) 0.0436(6) 0.0535(7) -0.0026(5) 0.0203(5) 0.0046(5)
    C9 0.0550(6) 0.0467(6) 0.0524(7) -0.0021(5) 0.0211(5) -0.0069(5)
    C10 0.0611(7) 0.0600(7) 0.0474(7) 0.0074(5) 0.0286(6) 0.0056(6)
    C11 0.0629(7) 0.0780(9) 0.0389(7) 0.0091(6) 0.0203(6) 0.0025(6)
    C12 0.0528(6) 0.0717(8) 0.0490(7) 0.0022(6) 0.0257(5) 0.0028(6)
    C13 0.0517(6) 0.0646(7) 0.0395(6) 0.0074(5) 0.0197(5) 0.0039(5)
    C14 0.0525(7) 0.0940(11) 0.0560(8) -0.0006(7) 0.0128(6) -0.0216(8)
    C15 0.0404(5) 0.0647(8) 0.0545(8) 0.0012(5) 0.0086(5) -0.0105(6)
    C16 0.0505(6) 0.0618(8) 0.0643(9) -0.0030(6) 0.0181(6) -0.0072(6)
    C17 0.0575(7) 0.0708(9) 0.0673(9) 0.0113(6) 0.0196(6) -0.0095(7)
    C18 0.0485(7) 0.0940(11) 0.0735(10) 0.0155(7) 0.0240(7) 0.0089(8)
    C19 0.0569(8) 0.0800(11) 0.1225(15) -0.0040(7) 0.0391(9) 0.0061(10)
    C20 0.0590(7) 0.0624(9) 0.1117(13) -0.0068(6) 0.0298(8) -0.0195(8)
    C21 0.0557(7) 0.0515(7) 0.0740(9) -0.0034(5) 0.0266(6) 0.0010(6)
_geom_special_details
;
All e.s.d.'s (except the e.s.d. in the dihedral angle between two l.s. planes)
are estimated using the full covariance matrix. The cell e.s.d.'s are taken
into account individually in the estimation of e.s.d.'s in distances, angles
and torsion angles; correlations between e.s.d.'s in cell parameters are only
used when they are defined by crystal symmetry. An approximate (isotropic)
treatment of cell e.s.d.'s is used for estimating e.s.d.'s involving l.s.
planes.
;
loop_
    _geom_bond_atom_site_label_1
    _geom_bond_atom_site_label_2
    _geom_bond_site_symmetry_2
    _geom_bond_distance
    _geom_bond_publ_flag
    O1 C2 . 1.3732(12) ?
    O1 C1 . 1.4512(13) ?
    N1 C21 . 1.1413(16) ?
    N2 C12 . 1.4565(16) ?
    N2 C11 . 1.4618(14) ?
    N2 C14 . 1.4652(16) ?
    C1 C9 . 1.4965(16) ?
    C1 C13 . 1.5227(14) ?
    C1 C10 . 1.5227(17) ?
    C2 C3 . 1.3757(16) ?
    C2 C7 . 1.3977(16) ?
    C3 C4 . 1.3827(18) ?
    C3 H3 . 0.9300 ?
    C4 C5 . 1.369(2) ?
    C4 H4 . 0.9300 ?
    C5 C6 . 1.375(2) ?
    C5 H5 . 0.9300 ?
    C6 C7 . 1.3936(15) ?
    C6 H6 . 0.9300 ?
    C7 C8 . 1.4623(16) ?
    C8 C9 . 1.3319(15) ?
    C8 C21 . 1.4380(17) ?
    C9 H9 . 0.9300 ?
    C10 C11 . 1.5122(18) ?
    C10 H10A . 0.9700 ?
    C10 H10B . 0.9700 ?
    C11 H11A . 0.9700 ?
    C11 H11B . 0.9700 ?
    C12 C13 . 1.5173(17) ?
    C12 H12A . 0.9700 ?
    C12 H12B . 0.9700 ?
    C13 H13A . 0.9700 ?
    C13 H13B . 0.9700 ?
    C14 C15 . 1.5063(17) ?
    C14 H14A . 0.9700 ?
    C14 H14B . 0.9700 ?
    C15 C16 . 1.3793(18) ?
    C15 C20 . 1.3812(19) ?
    C16 C17 . 1.3746(18) ?
    C16 H16 . 0.9300 ?
    C17 C18 . 1.369(2) ?
    C17 H17 . 0.9300 ?
    C18 C19 . 1.357(2) ?
    C18 H18 . 0.9300 ?
    C19 C20 . 1.382(2) ?
    C19 H19 . 0.9300 ?
    C20 H20 . 0.9300 ?
loop_
    _geom_angle_atom_site_label_1
    _geom_angle_atom_site_label_2
    _geom_angle_atom_site_label_3
    _geom_angle_site_symmetry_1
    _geom_angle_site_symmetry_3
    _geom_angle
    _geom_angle_publ_flag
    C2 O1 C1 . . 117.47(8) ?
    C12 N2 C11 . . 109.76(9) ?
    C12 N2 C14 . . 110.89(11) ?
    C11 N2 C14 . . 110.97(10) ?
    O1 C1 C9 . . 110.59(8) ?
    O1 C1 C13 . . 104.46(9) ?
    C9 C1 C13 . . 112.85(10) ?
    O1 C1 C10 . . 109.75(9) ?
    C9 C1 C10 . . 109.38(9) ?
    C13 C1 C10 . . 109.72(9) ?
    O1 C2 C3 . . 117.97(10) ?
    O1 C2 C7 . . 120.84(10) ?
    C3 C2 C7 . . 121.02(10) ?
    C2 C3 C4 . . 119.16(12) ?
    C2 C3 H3 . . 120.4 ?
    C4 C3 H3 . . 120.4 ?
    C5 C4 C3 . . 120.99(13) ?
    C5 C4 H4 . . 119.5 ?
    C3 C4 H4 . . 119.5 ?
    C4 C5 C6 . . 119.86(11) ?
    C4 C5 H5 . . 120.1 ?
    C6 C5 H5 . . 120.1 ?
    C5 C6 C7 . . 120.75(12) ?
    C5 C6 H6 . . 119.6 ?
    C7 C6 H6 . . 119.6 ?
    C6 C7 C2 . . 118.22(11) ?
    C6 C7 C8 . . 124.64(11) ?
    C2 C7 C8 . . 117.11(9) ?
    C9 C8 C21 . . 120.83(11) ?
    C9 C8 C7 . . 120.22(10) ?
    C21 C8 C7 . . 118.94(10) ?
    C8 C9 C1 . . 120.88(11) ?
    C8 C9 H9 . . 119.6 ?
    C1 C9 H9 . . 119.6 ?
    C11 C10 C1 . . 112.40(10) ?
    C11 C10 H10A . . 109.1 ?
    C1 C10 H10A . . 109.1 ?
    C11 C10 H10B . . 109.1 ?
    C1 C10 H10B . . 109.1 ?
    H10A C10 H10B . . 107.9 ?
    N2 C11 C10 . . 110.53(10) ?
    N2 C11 H11A . . 109.5 ?
    C10 C11 H11A . . 109.5 ?
    N2 C11 H11B . . 109.5 ?
    C10 C11 H11B . . 109.5 ?
    H11A C11 H11B . . 108.1 ?
    N2 C12 C13 . . 110.69(10) ?
    N2 C12 H12A . . 109.5 ?
    C13 C12 H12A . . 109.5 ?
    N2 C12 H12B . . 109.5 ?
    C13 C12 H12B . . 109.5 ?
    H12A C12 H12B . . 108.1 ?
    C12 C13 C1 . . 112.29(9) ?
    C12 C13 H13A . . 109.1 ?
    C1 C13 H13A . . 109.1 ?
    C12 C13 H13B . . 109.1 ?
    C1 C13 H13B . . 109.1 ?
    H13A C13 H13B . . 107.9 ?
    N2 C14 C15 . . 112.75(10) ?
    N2 C14 H14A . . 109.0 ?
    C15 C14 H14A . . 109.0 ?
    N2 C14 H14B . . 109.0 ?
    C15 C14 H14B . . 109.0 ?
    H14A C14 H14B . . 107.8 ?
    C16 C15 C20 . . 117.47(12) ?
    C16 C15 C14 . . 120.45(12) ?
    C20 C15 C14 . . 122.07(13) ?
    C17 C16 C15 . . 121.26(13) ?
    C17 C16 H16 . . 119.4 ?
    C15 C16 H16 . . 119.4 ?
    C18 C17 C16 . . 120.38(14) ?
    C18 C17 H17 . . 119.8 ?
    C16 C17 H17 . . 119.8 ?
    C19 C18 C17 . . 119.33(13) ?
    C19 C18 H18 . . 120.3 ?
    C17 C18 H18 . . 120.3 ?
    C18 C19 C20 . . 120.53(14) ?
    C18 C19 H19 . . 119.7 ?
    C20 C19 H19 . . 119.7 ?
    C15 C20 C19 . . 121.00(14) ?
    C15 C20 H20 . . 119.5 ?
    C19 C20 H20 . . 119.5 ?
    N1 C21 C8 . . 178.19(16) ?
loop_
    _geom_torsion_atom_site_label_1
    _geom_torsion_atom_site_label_2
    _geom_torsion_atom_site_label_3
    _geom_torsion_atom_site_label_4
    _geom_torsion_site_symmetry_1
    _geom_torsion_site_symmetry_2
    _geom_torsion_site_symmetry_3
    _geom_torsion_site_symmetry_4
    _geom_torsion
    _geom_torsion_publ_flag
    C2 O1 C1 C9 . . . . 42.04(13) ?
    C2 O1 C1 C13 . . . . 163.72(9) ?
    C2 O1 C1 C10 . . . . -78.72(11) ?
    C1 O1 C2 C3 . . . . 154.00(11) ?
    C1 O1 C2 C7 . . . . -30.59(14) ?
    O1 C2 C3 C4 . . . . 175.57(11) ?
    C7 C2 C3 C4 . . . . 0.17(18) ?
    C2 C3 C4 C5 . . . . -0.4(2) ?
    C3 C4 C5 C6 . . . . 0.3(2) ?
    C4 C5 C6 C7 . . . . 0.06(19) ?
    C5 C6 C7 C2 . . . . -0.26(17) ?
    C5 C6 C7 C8 . . . . -177.93(11) ?
    O1 C2 C7 C6 . . . . -175.12(10) ?
    C3 C2 C7 C6 . . . . 0.15(17) ?
    O1 C2 C7 C8 . . . . 2.72(15) ?
    C3 C2 C7 C8 . . . . 177.99(11) ?
    C6 C7 C8 C9 . . . . -171.55(12) ?
    C2 C7 C8 C9 . . . . 10.76(17) ?
    C6 C7 C8 C21 . . . . 7.31(18) ?
    C2 C7 C8 C21 . . . . -170.39(11) ?
    C21 C8 C9 C1 . . . . -174.98(11) ?
    C7 C8 C9 C1 . . . . 3.85(18) ?
    O1 C1 C9 C8 . . . . -29.20(16) ?
    C13 C1 C9 C8 . . . . -145.79(12) ?
    C10 C1 C9 C8 . . . . 91.78(13) ?
    O1 C1 C10 C11 . . . . -64.47(12) ?
    C9 C1 C10 C11 . . . . 174.04(9) ?
    C13 C1 C10 C11 . . . . 49.76(13) ?
    C12 N2 C11 C10 . . . . 61.96(14) ?
    C14 N2 C11 C10 . . . . -175.13(11) ?
    C1 C10 C11 N2 . . . . -56.68(14) ?
    C11 N2 C12 C13 . . . . -61.80(13) ?
    C14 N2 C12 C13 . . . . 175.24(9) ?
    N2 C12 C13 C1 . . . . 56.38(13) ?
    O1 C1 C13 C12 . . . . 68.12(12) ?
    C9 C1 C13 C12 . . . . -171.70(10) ?
    C10 C1 C13 C12 . . . . -49.46(13) ?
    C12 N2 C14 C15 . . . . -68.92(15) ?
    C11 N2 C14 C15 . . . . 168.82(12) ?
    N2 C14 C15 C16 . . . . -48.09(18) ?
    N2 C14 C15 C20 . . . . 132.97(15) ?
    C20 C15 C16 C17 . . . . -0.9(2) ?
    C14 C15 C16 C17 . . . . -179.90(12) ?
    C15 C16 C17 C18 . . . . 0.8(2) ?
    C16 C17 C18 C19 . . . . -0.2(2) ?
    C17 C18 C19 C20 . . . . -0.1(2) ?
    C16 C15 C20 C19 . . . . 0.5(2) ?
    C14 C15 C20 C19 . . . . 179.50(14) ?
    C18 C19 C20 C15 . . . . 0.0(3) ?
    C9 C8 C21 N1 . . . . 122(5) ?
    C7 C8 C21 N1 . . . . -57(5) ?
loop_
    _geom_hbond_atom_site_label_D
    _geom_hbond_atom_site_label_H
    _geom_hbond_atom_site_label_A
    _geom_hbond_site_symmetry_A
    _geom_hbond_distance_DH
    _geom_hbond_distance_HA
    _geom_hbond_distance_DA
    _geom_hbond_angle_DHA
    C3 H3 Cg1 2_655 0.93 2.95 3.7587(15) 146
_iucr_refine_instructions_details
;
TITL rajalakmdua1 in P2(1)/c
CELL 0.71073  15.1666  10.0472  12.4360  90.000 113.931  90.000
ZERR    4.00   0.0009   0.0006   0.0008   0.000   0.002   0.000
LATT  1
SYMM -X, 0.5+Y, 0.5-Z
SFAC C H N O
UNIT 84 80 8 4
TEMP 25.00
SIZE 0.25 0.30 0.35
FMAP 2
MERG 2
L.S. 10
BOND $H
PLAN 10
CONF
ACTA 50
MPLA 4 C10 C11 C12 C13 N2 C1
MPLA 12 C1 O1 C2 C3 C4 C5 C6 C7 C8 C9 C21 N1 C13 C10
MPLA 4 C10 C11 C12 C13 N2 C1
MPLA  7 C14 C15 C16 C17 C18 C19 C20 N2
MPLA  6 C2 C3 C4 C5 C6 C7
MPLA 5 O1 C2 C7 C8 C9 C1
MPLA 4  C10 C11 C12 C13 N2 C1
MPLA 4  C10 C11 C12 C13 C1 N2
WGHT    0.068400    0.085000
FVAR       0.65162
O1    4    0.209291    0.900585    0.083962    11.00000    0.05188    0.04633 =
         0.06518   -0.00745    0.02988   -0.00250
N1    3   -0.113816    0.613106   -0.092990    11.00000    0.06195    0.07305 =
         0.11287   -0.00420    0.03084   -0.01530
N2    3    0.430513    0.735559    0.147704    11.00000    0.04634    0.07371 =
         0.04077   -0.00392    0.01540    0.00459
C1    1    0.221097    0.765265    0.051173    11.00000    0.04921    0.04632 =
         0.04520   -0.00403    0.02250    0.00243
C2    1    0.139262    0.923036    0.125277    11.00000    0.04915    0.04435 =
         0.04530    0.00350    0.02004    0.00691
C3    1    0.150848    1.029728    0.199127    11.00000    0.06135    0.05343 =
         0.05409   -0.00612    0.01828    0.00611
AFIX  43
H3    2    0.206763    1.080779    0.224272    11.00000   -1.20000
AFIX   0
C4    1    0.078303    1.060099    0.235495    11.00000    0.08290    0.06739 =
         0.05557   -0.00506    0.02807    0.02208
AFIX  43
H4    2    0.085932    1.131805    0.285788    11.00000   -1.20000
AFIX   0
C5    1   -0.004597    0.986187    0.198574    11.00000    0.07512    0.07749 =
         0.06173    0.01329    0.03989    0.02740
AFIX  43
H5    2   -0.052909    1.007971    0.223483    11.00000   -1.20000
AFIX   0
C6    1   -0.016270    0.879653    0.124567    11.00000    0.05755    0.06067 =
         0.06268    0.01673    0.03226    0.01061
AFIX  43
H6    2   -0.072699    0.829727    0.099605    11.00000   -1.20000
AFIX   0
C7    1    0.055504    0.845678    0.086565    11.00000    0.04996    0.04269 =
         0.04732    0.00943    0.02190    0.00635
C8    1    0.048284    0.737094    0.005105    11.00000    0.05045    0.04362 =
         0.05353    0.00460    0.02027   -0.00262
C9    1    0.124965    0.701383   -0.014672    11.00000    0.05499    0.04671 =
         0.05241   -0.00691    0.02108   -0.00212
AFIX  43
H9    2    0.118686    0.635871   -0.070143    11.00000   -1.20000
AFIX   0
C10   1    0.277778    0.684202    0.161131    11.00000    0.06105    0.05997 =
         0.04743    0.00559    0.02862    0.00738
AFIX  23
H10A  2    0.244777    0.687549    0.213532    11.00000   -1.20000
H10B  2    0.279734    0.592006    0.139056    11.00000   -1.20000
AFIX   0
C11   1    0.379795    0.734566    0.225664    11.00000    0.06291    0.07797 =
         0.03887    0.00252    0.02026    0.00906
AFIX  23
H11A  2    0.378379    0.823939    0.254421    11.00000   -1.20000
H11B  2    0.413963    0.677802    0.292866    11.00000   -1.20000
AFIX   0
C12   1    0.382131    0.825722    0.049590    11.00000    0.05279    0.07169 =
         0.04895    0.00277    0.02575    0.00219
AFIX  23
H12A  2    0.417681    0.829271    0.000055    11.00000   -1.20000
H12B  2    0.380913    0.914621    0.079378    11.00000   -1.20000
AFIX   0
C13   1    0.279728    0.779615   -0.022708    11.00000    0.05166    0.06461 =
         0.03952    0.00387    0.01974    0.00744
AFIX  23
H13A  2    0.281581    0.694578   -0.058664    11.00000   -1.20000
H13B  2    0.248163    0.843164   -0.085332    11.00000   -1.20000
AFIX   0
C14   1    0.531827    0.773247    0.211932    11.00000    0.05255    0.09398 =
         0.05598   -0.02164    0.01282   -0.00065
AFIX  23
H14A  2    0.559003    0.722264    0.284279    11.00000   -1.20000
H14B  2    0.535227    0.866687    0.232864    11.00000   -1.20000
AFIX   0
C15   1    0.591352    0.750016    0.141798    11.00000    0.04038    0.06468 =
         0.05452   -0.01047    0.00857    0.00116
C16   1    0.586006    0.630422    0.085018    11.00000    0.05047    0.06181 =
         0.06432   -0.00718    0.01810   -0.00305
AFIX  43
H16   2    0.545162    0.564112    0.090298    11.00000   -1.20000
AFIX   0
C17   1    0.639892    0.607373    0.020777    11.00000    0.05754    0.07084 =
         0.06733   -0.00955    0.01960    0.01133
AFIX  43
H17   2    0.634568    0.526385   -0.017578    11.00000   -1.20000
AFIX   0
C18   1    0.701370    0.702974    0.012927    11.00000    0.04846    0.09397 =
         0.07355    0.00887    0.02401    0.01553
AFIX  43
H18   2    0.737975    0.687185   -0.030322    11.00000   -1.20000
AFIX   0
C19   1    0.708345    0.821012    0.068905    11.00000    0.05685    0.07999 =
         0.12248    0.00613    0.03907   -0.00403
AFIX  43
H19   2    0.750076    0.886250    0.064046    11.00000   -1.20000
AFIX   0
C20   1    0.653937    0.845027    0.133057    11.00000    0.05896    0.06244 =
         0.11169   -0.01949    0.02984   -0.00683
AFIX  43
H20   2    0.659546    0.926401    0.170922    11.00000   -1.20000
AFIX   0
C21   1   -0.042128    0.668415   -0.051180    11.00000    0.05567    0.05153 =
         0.07405    0.00096    0.02661   -0.00339
HKLF 4
REM  rajalakmdua1 in P2(1)/c
REM R1 =  0.0492 for   3363 Fo > 4sig(Fo)  and  0.1039 for all   6238 data
REM    217 parameters refined using      0 restraints
END
WGHT      0.0620      0.1014
REM Highest difference peak  0.171,  deepest hole -0.173,  1-sigma level  0.033
Q1    1   0.2502  0.7774  0.0143  11.00000  0.05    0.17
Q2    1   0.0759  0.7398 -0.0221  11.00000  0.05    0.15
Q3    1   0.0911  0.9004  0.1082  11.00000  0.05    0.15
Q4    1   0.0185  0.8776  0.0998  11.00000  0.05    0.14
Q5    1   0.6769  0.9036  0.2376  11.00000  0.05    0.13
Q6    1   0.5670  0.7518  0.1837  11.00000  0.05    0.13
Q7    1   0.1119  1.0200  0.2195  11.00000  0.05    0.13
Q8    1   0.1676  0.9090  0.0995  11.00000  0.05    0.13
Q9    1   0.0173  0.6792  0.0018  11.00000  0.05    0.13
Q10   1   0.6286  0.6132  0.0868  11.00000  0.05    0.12
;
data_global
_journal_date_recd_electronic     2012-07-04
_journal_date_accepted     2012-08-13
_journal_name_full     'Acta Crystallographica, Section E'
_journal_year     2012
_journal_volume     68
_journal_issue      9
_journal_page_first     o2732
_journal_page_last     o2732
_journal_paper_category     QO
_journal_paper_doi     10.1107/S1600536812035568
_journal_coeditor_code     GW2123
_publ_contact_author_name     'N. Srinivasan'
_publ_contact_author_address
;
Department of Physics
Thiagarajar College
Madurai 625 009
India
;
_publ_contact_author_email     vasan692000@yahoo.co.in
_publ_contact_author_fax     '91 452 2312375'
_publ_contact_author_phone     '91 452 2311875'
_publ_section_title
;
1'-Benzylspiro[chromene-2,4'-piperidine]-4-carbonitrile
;
loop_
    _publ_author_name
    _publ_author_address
    'P. Rajalakshmi'
;
Department of Physics
Thiagarajar College
Madurai 625 009
India
;
    'N. Srinivasan'
;
Department of Physics
Thiagarajar College
Madurai 625 009
India
;
    'R.V. Krishnakumar'
;
Department of Physics
Thiagarajar College
Madurai 625 009
India
;
_publ_section_synopsis     .
