# Supplementary material for: 1′-Benzylspiro­[chromene-2,4′-piperi­dine]-4-carbonitrile
Source: Acta Crystallogr Sect E Struct Rep Online. 2012 Aug 23;68(Pt 9):o2732. doi: 10.1107/S1600536812035568 (PMC3435744; doi:10.1107/S1600536812035568)
Supplement: Supplementary file 2 [file e-68-o2732-Isup2.hkl]

#
# h,k,l, Fc-squared, Fo-squared, sigma(Fo-squared) and status flag
#
data_I
_shelx_title ' rajalakmdua1 in P2(1)/c'
_shelx_refln_list_code          4
_shelx_F_calc_maximum      159.36
_exptl_crystal_F_000       672.00
_reflns_d_resolution_high  0.6558
 
loop_
 _symmetry_equiv_pos_as_xyz
 'x, y, z'
 '-x, y+1/2, -z+1/2'
 '-x, -y, -z'
 'x, -y-1/2, z-1/2'
 
_cell_length_a    15.1666
_cell_length_b    10.0472
_cell_length_c    12.4360
_cell_angle_alpha  90.000
_cell_angle_beta  113.931
_cell_angle_gamma  90.000
 
_shelx_F_squared_multiplier     1.000
 
loop_
 _refln_index_h
 _refln_index_k
 _refln_index_l
 _refln_F_squared_calc
 _refln_F_squared_meas
 _refln_F_squared_sigma
 _refln_observed_status
   4   0   0      832.06      894.80     17.04 o
   5   0   0      546.81      581.90     10.90 o
   6   0   0     1412.92     1656.70     24.67 o
   7   0   0      762.33      809.69     10.47 o
   8   0   0       73.25       75.62      1.34 o
   9   0   0       85.73       82.53      1.71 o
  10   0   0       22.90       22.08      0.84 o
  11   0   0      107.09      100.94      1.92 o
  12   0   0      623.48      548.99      8.68 o
  13   0   0       21.45       26.49      1.36 o
  14   0   0      246.20      223.44      4.29 o
  15   0   0        7.75       11.55      1.07 o
  16   0   0       29.68       34.04      2.10 o
  17   0   0       30.73       26.90      2.52 o
  18   0   0        0.87        5.28      1.98 o
  19   0   0        7.37       17.76      2.54 o
  20   0   0        0.01       -1.79      1.79 o
  21   0   0        1.99        7.70      2.17 o
   1   1   0     2152.35     1897.83     22.60 o
   2   1   0     1479.30     1466.79     13.21 o
   3   1   0      924.89      926.16      9.85 o
   4   1   0      958.29      949.94     11.85 o
   5   1   0      296.84      346.27      3.84 o
   6   1   0      855.90      928.72      9.81 o
   7   1   0      895.03      911.86      9.65 o
   8   1   0       59.62       69.83      0.93 o
   9   1   0       13.72       15.40      0.47 o
  10   1   0        3.28        3.16      0.34 o
  11   1   0        2.25        1.88      0.47 o
  12   1   0        8.42       11.85      0.87 o
  13   1   0      426.49      368.51      4.86 o
  14   1   0        2.52        4.54      0.79 o
  15   1   0       50.42       47.27      1.59 o
  16   1   0       23.92       27.35      1.68 o
  17   1   0        2.62        1.39      0.84 o
  18   1   0       53.92       55.70      2.73 o
  19   1   0       63.20       65.00      3.01 o
  20   1   0        7.75        7.56      1.54 o
  21   1   0        0.42        5.25      2.26 o
   0   2   0    24034.46    20154.47    604.63 o
   1   2   0     9798.97     9078.52     73.53 o
   2   2   0      202.15      183.94      1.96 o
   3   2   0     1828.93     1790.15     15.00 o
   4   2   0      282.58      303.23      2.84 o
   5   2   0       54.62       51.31      0.87 o
   6   2   0     2563.68     2737.18     25.86 o
   7   2   0      198.52      202.36      2.39 o
   8   2   0      221.86      259.70      2.89 o
   9   2   0      353.32      348.36      3.75 o
  10   2   0        5.79        6.58      0.45 o
  11   2   0       74.29       73.75      1.52 o
  12   2   0      321.93      295.13      4.56 o
  13   2   0       72.89       71.12      2.58 o
  14   2   0        2.74        2.84      0.79 o
  15   2   0        9.84        7.51      0.95 o
  16   2   0       10.30        9.28      1.10 o
  17   2   0       27.75       24.44      1.56 o
  18   2   0        7.02        9.27      1.30 o
  19   2   0        0.00        0.69      1.81 o
  20   2   0        3.58        7.71      1.74 o
   1   3   0     2649.27     2670.49     19.24 o
   2   3   0       19.28       19.10      0.51 o
   3   3   0     2753.51     2788.10     23.26 o
   4   3   0      961.05     1020.63      8.82 o
   5   3   0       59.53       78.98      1.44 o
   6   3   0      161.15      194.53      2.41 o
   7   3   0      256.14      245.94      3.12 o
   8   3   0       19.83       17.85      0.64 o
   9   3   0      104.47      105.51      1.73 o
  10   3   0        9.03        8.62      0.69 o
  11   3   0       23.96       25.36      1.23 o
  12   3   0      200.09      182.96      3.35 o
  13   3   0        7.04        4.68      1.23 o
  14   3   0       23.83       20.79      1.21 o
  15   3   0        0.45       -0.21      0.81 o
  16   3   0       15.74       19.48      1.28 o
  17   3   0        0.00       -0.87      0.87 o
  18   3   0        3.75        3.51      1.05 o
  19   3   0       27.89       28.83      1.69 o
  20   3   0        0.10        0.36      1.57 o
   0   4   0        8.69        8.42      0.64 o
   1   4   0      666.14      683.50      5.65 o
   2   4   0      146.96      151.19      1.62 o
   3   4   0       87.37       95.08      1.32 o
   4   4   0      366.52      366.28      3.65 o
   5   4   0       26.10       25.34      0.73 o
   6   4   0       67.16       77.21      1.84 o
   7   4   0      489.81      508.76      5.53 o
   8   4   0       37.94       37.87      1.04 o
   9   4   0       95.64      100.33      1.84 o
  10   4   0        1.42        1.46      0.60 o
  11   4   0        2.34        1.98      0.75 o
  12   4   0        1.25        1.99      0.84 o
  13   4   0       58.02       57.51      1.98 o
  14   4   0        0.82       -0.10      0.84 o
  15   4   0        0.14       -0.10      0.89 o
  16   4   0        1.44        1.40      0.90 o
  17   4   0        0.01       -1.03      1.03 o
  18   4   0        3.39        4.26      1.59 o
  19   4   0        0.11       -1.21      1.21 o
  20   4   0        0.93        0.47      0.97 o
   1   5   0      422.98      478.27      4.30 o
   2   5   0       78.19       92.68      1.35 o
   3   5   0        2.62        2.96      0.42 o
   4   5   0       26.45       26.75      0.83 o
   5   5   0        0.04       -0.04      0.39 o
   6   5   0       27.80       29.32      0.93 o
   7   5   0       23.65       23.41      0.83 o
   8   5   0        2.01        3.08      0.59 o
   9   5   0       24.53       20.95      0.93 o
  10   5   0      259.24      244.65      3.98 o
  11   5   0        1.59        0.31      0.73 o
  12   5   0       53.51       45.21      1.67 o
  13   5   0       41.24       39.93      1.64 o
  14   5   0        0.64       -0.84      0.89 o
  15   5   0        1.50        0.91      0.91 o
  16   5   0       11.80       11.46      1.24 o
  17   5   0        0.12       -0.91      1.26 o
  18   5   0        2.85        3.17      1.40 o
  19   5   0        0.26        0.24      1.17 o
   0   6   0      218.74      257.96      4.68 o
   1   6   0      103.44      106.53      1.68 o
   2   6   0       16.40       21.24      0.87 o
   3   6   0      985.61     1033.21      9.00 o
   4   6   0       52.53       44.48      1.12 o
   5   6   0      201.81      200.39      2.63 o
   6   6   0      167.04      173.33      2.26 o
   7   6   0       50.72       50.39      1.26 o
   8   6   0        0.32        0.35      0.60 o
   9   6   0      119.04      109.03      2.59 o
  10   6   0       26.78       22.98      2.04 o
  11   6   0        7.23        6.83      1.01 o
  12   6   0        2.19        1.22      0.90 o
  13   6   0        0.17        1.69      1.01 o
  14   6   0        8.21       10.10      1.34 o
  15   6   0        0.43        0.91      0.99 o
  16   6   0        5.22        7.92      1.30 o
  17   6   0        2.51        2.95      1.62 o
  18   6   0        1.93        3.28      1.41 o
  19   6   0        1.52        3.90      1.38 o
   1   7   0      118.31      136.54      3.00 o
   2   7   0      196.95      211.45      3.06 o
   3   7   0      178.91      160.69      2.46 o
   4   7   0        0.04        0.39      0.55 o
   5   7   0       72.57       68.92      1.59 o
   6   7   0       98.44       95.65      1.99 o
   7   7   0      285.79      283.00      4.05 o
   8   7   0        3.12        1.68      0.89 o
   9   7   0        9.70        9.85      1.18 o
  10   7   0       22.95       18.20      1.38 o
  11   7   0        6.36        6.52      1.13 o
  12   7   0       18.30       15.93      1.57 o
  13   7   0       50.89       51.70      2.14 o
  14   7   0        8.10       10.02      1.34 o
  15   7   0        1.64        2.81      1.61 o
  16   7   0        0.34        0.57      1.26 o
  17   7   0        1.26        4.09      1.43 o
  18   7   0        8.74        9.53      1.79 o
   0   8   0       92.97      102.42      4.55 o
   1   8   0       14.29       15.35      1.14 o
   2   8   0      197.93      197.35      3.38 o
   3   8   0        2.41        0.79      0.95 o
   4   8   0        7.91        9.19      1.04 o
   5   8   0      454.76      450.74      5.49 o
   6   8   0        8.81        9.35      1.11 o
   7   8   0        8.97        6.46      1.13 o
   8   8   0        0.74       -0.89      0.89 o
   9   8   0       71.85       74.45      2.49 o
  10   8   0        4.52        4.19      1.14 o
  11   8   0        6.20        8.04      1.31 o
  12   8   0       17.42       14.94      1.52 o
  13   8   0        6.89        5.96      1.33 o
  14   8   0        0.09        0.93      1.23 o
  15   8   0        0.22        0.06      1.35 o
  16   8   0        1.26        2.06      1.45 o
  17   8   0        4.12        8.01      1.66 o
   1   9   0       90.30       96.47      3.53 o
   2   9   0        7.71        6.51      1.62 o
   3   9   0       11.37        7.14      1.84 o
   4   9   0       84.83       85.39      2.97 o
   5   9   0      111.56      113.06      3.27 o
   6   9   0       37.18       37.21      2.91 o
   7   9   0       13.58       14.02      1.76 o
   8   9   0       36.19       36.16      2.59 o
   9   9   0       25.34       22.12      2.30 o
  10   9   0       24.17       26.23      2.14 o
  11   9   0        3.79        5.31      1.59 o
  12   9   0        0.56       -0.01      1.42 o
  13   9   0        2.21        3.71      1.60 o
  14   9   0        8.56        6.31      1.82 o
  15   9   0       16.34       18.70      2.21 o
  16   9   0        8.17       12.40      2.39 o
  17   9   0        1.24        2.82      2.14 o
   0  10   0        2.79        0.13      2.00 o
   1  10   0        2.30        3.38      1.58 o
   2  10   0       95.03       90.49      3.59 o
   3  10   0       16.30       17.01      2.12 o
   4  10   0        2.06        3.07      1.64 o
   5  10   0       17.07       17.12      1.97 o
   6  10   0       26.02       23.49      2.16 o
   7  10   0       23.92       23.44      2.17 o
   8  10   0       50.38       48.75      3.10 o
   9  10   0       36.34       42.92      3.00 o
  10  10   0       46.68       50.38      4.25 o
  11  10   0       20.41       22.03      2.60 o
  12  10   0       11.40       10.41      2.21 o
  13  10   0        0.17        1.08      1.83 o
  14  10   0        2.25        6.43      2.13 o
  15  10   0        0.08       -2.25      2.25 o
   1  11   0        3.58        2.41      1.61 o
   2  11   0        5.92        6.68      2.35 o
   3  11   0       14.06       11.47      2.04 o
   4  11   0        0.00        3.70      2.13 o
   5  11   0        0.04       -1.18      1.95 o
   6  11   0        2.59        0.35      1.91 o
   7  11   0        3.30        1.72      2.56 o
   8  11   0       12.92        5.68      3.19 o
   9  11   0       13.88       12.58      2.40 o
  10  11   0        0.11       -2.51      2.51 o
  11  11   0        0.61        1.55      3.57 o
  12  11   0        2.04        4.89      2.09 o
  13  11   0        1.43        1.73      2.02 o
  14  11   0        1.96        2.30      2.09 o
   0  12   0       19.70       22.28      3.55 o
   1  12   0        0.68        0.93      1.69 o
   2  12   0        1.52        1.62      1.83 o
   3  12   0        4.10        4.37      2.26 o
   4  12   0        0.89        1.58      2.82 o
   5  12   0        9.37        9.48      2.53 o
   6  12   0        1.57       -0.73      2.60 o
   7  12   0       10.07        8.96      3.25 o
   8  12   0        2.46        2.21      2.85 o
   9  12   0        2.16       -1.71      2.79 o
  10  12   0        2.18        0.35      6.67 o
  11  12   0        3.61       -2.66      2.66 o
  12  12   0        1.59       -1.71      2.85 o
  13  12   0        0.08        2.91      3.08 o
   1  13   0        1.00        2.26      2.23 o
   2  13   0        0.39       -1.57      2.18 o
   3  13   0        0.98        0.64      2.20 o
   4  13   0        2.82        8.42      2.60 o
   5  13   0        5.71        5.07      2.59 o
   6  13   0        7.96       12.24      3.56 o
   7  13   0        0.00        5.75      4.40 o
   8  13   0        2.32        1.62      3.18 o
   9  13   0        1.80       -2.91      2.91 o
  10  13   0        0.00        1.12      3.22 o
  11  13   0        0.32       -0.85      3.06 o
   0  14   0        4.38       -1.27      4.31 o
   1  14   0        0.13       -1.21      2.33 o
   2  14   0        0.44       -0.66      2.36 o
   3  14   0        0.48       -2.31      2.31 o
   4  14   0        1.28       -1.22      2.43 o
   5  14   0        5.70        2.22      3.20 o
   6  14   0        0.03        1.89      3.08 o
   7  14   0        0.71       -1.09      2.96 o
   8  14   0        0.08        0.55      3.18 o
   1  15   0        0.65       -1.36      7.07 o
   2  15   0        1.63       -1.22      3.19 o
   3  15   0        2.13        5.27      3.01 o
   4  15   0        0.38        1.21      3.22 o
 -21   1   1        0.58       -0.19      1.17 o
 -20   1   1        0.23       -1.48      1.67 o
 -19   1   1        6.11        9.56      2.17 o
 -18   1   1        0.79        1.18      1.65 o
 -17   1   1        8.75        9.89      1.73 o
 -16   1   1        2.73        1.07      1.12 o
 -15   1   1       53.33       50.77      1.72 o
 -14   1   1       34.37       34.87      2.39 o
 -13   1   1        6.44       11.82      1.37 o
 -12   1   1      202.42      186.58      3.79 o
 -11   1   1       83.39       76.98      1.89 o
 -10   1   1        0.64        0.26      0.47 o
  -9   1   1       69.39       59.99      1.47 o
  -8   1   1       11.98        9.41      0.57 o
  -7   1   1      132.49      145.00      2.58 o
  -6   1   1      578.65      558.44      8.49 o
  -5   1   1      160.31      159.90      2.72 o
  -4   1   1        0.00        0.58      0.26 o
  -3   1   1      351.23      354.67      2.99 o
  -2   1   1     1152.64     1108.47      8.51 o
  -1   1   1     3079.59     2834.96     36.46 o
   0   1   1      773.14      738.24      5.54 o
   1   1   1       25.13       26.64      0.43 o
   2   1   1     3770.96     3691.42     42.54 o
   3   1   1      691.09      654.04      7.21 o
   4   1   1     2677.13     2654.79     22.25 o
   5   1   1     1312.45     1372.22     11.66 o
   6   1   1       74.20       81.09      1.05 o
   7   1   1        4.08        3.67      0.35 o
   8   1   1        5.99        6.34      0.43 o
   9   1   1       32.15       34.70      0.81 o
  10   1   1       10.78       10.65      0.55 o
  11   1   1       28.92       26.90      0.97 o
  12   1   1       87.54       85.87      2.27 o
  13   1   1      139.06      134.79      2.51 o
  14   1   1       23.54       19.80      1.69 o
  15   1   1        5.88        5.77      0.97 o
  16   1   1        7.25        5.64      1.13 o
  17   1   1       12.11       13.35      1.53 o
  18   1   1        8.08       10.94      1.47 o
  19   1   1        0.92        4.80      2.14 o
  20   1   1        0.28       -1.51      1.51 o
 -21   2   1        0.15        0.62      1.37 o
 -20   2   1        0.17        0.34      1.38 o
 -19   2   1        2.16        4.59      2.10 o
 -18   2   1       19.64       17.68      2.00 o
 -17   2   1        3.34        2.59      0.99 o
 -16   2   1       13.49       14.09      1.17 o
 -15   2   1       26.23       28.54      1.73 o
 -14   2   1        8.28        6.62      0.74 o
 -13   2   1       60.68       60.69      2.35 o
 -12   2   1        7.54        6.64      0.80 o
 -11   2   1      125.67      116.26      1.90 o
 -10   2   1       22.72       24.02      1.28 o
  -9   2   1      322.41      317.60      3.67 o
  -8   2   1      180.92      184.44      2.09 o
  -7   2   1        1.37        0.53      0.23 o
  -6   2   1       55.95       58.18      0.82 o
  -5   2   1        2.20        1.54      0.24 o
  -4   2   1      385.18      359.44      2.83 o
  -3   2   1     1057.32     1038.98      7.34 o
  -2   2   1      229.10      185.03      1.70 o
  -1   2   1      658.01      631.29      5.29 o
   0   2   1     1936.37     2012.72     16.79 o
   1   2   1     7364.99     7178.85     73.35 o
   2   2   1      185.36      202.47      2.18 o
   3   2   1     1930.70     1963.81     17.51 o
   4   2   1      215.93      215.93      2.34 o
   5   2   1       82.18       98.10      1.31 o
   6   2   1     2781.90     2964.09     30.41 o
   7   2   1      305.82      301.36      3.39 o
   8   2   1       30.69       32.63      0.95 o
   9   2   1       41.73       40.76      1.10 o
  10   2   1        1.00        0.45      0.50 o
  11   2   1        1.70        1.38      0.67 o
  12   2   1      200.96      213.11      3.78 o
  13   2   1       61.30       64.56      2.00 o
  14   2   1       13.30       11.81      1.12 o
  15   2   1        0.01       -0.27      0.88 o
  16   2   1        3.98        4.15      1.01 o
  17   2   1        0.01       -0.09      0.97 o
  18   2   1        3.84        2.83      1.20 o
  19   2   1        2.84        3.10      1.29 o
  20   2   1        3.24        5.99      2.64 o
 -21   3   1        0.71        0.48      1.59 o
 -20   3   1        0.36        1.95      1.62 o
 -19   3   1        0.74        0.90      1.52 o
 -18   3   1        7.26        8.07      1.01 o
 -17   3   1        0.47       -0.61      0.83 o
 -16   3   1        4.55        6.29      0.91 o
 -15   3   1        6.47        6.39      1.05 o
 -14   3   1        1.88        3.01      0.74 o
 -13   3   1       60.03       56.52      1.62 o
 -12   3   1       25.17       25.66      1.12 o
 -11   3   1       87.95       82.37      1.64 o
 -10   3   1       34.95       32.74      0.87 o
  -9   3   1      250.47      252.38      2.96 o
  -8   3   1       79.94       86.17      1.26 o
  -7   3   1      919.53      986.75      9.70 o
  -6   3   1      498.68      539.64      5.21 o
  -5   3   1      301.91      317.92      2.92 o
  -4   3   1       34.04       43.25      0.69 o
  -3   3   1      403.60      420.52      3.56 o
  -2   3   1      234.64      235.44      2.20 o
  -1   3   1     4092.10     3998.56     29.87 o
   0   3   1       55.89       65.10      0.97 o
   1   3   1      151.64      176.26      1.97 o
   2   3   1      177.55      188.00      2.19 o
   3   3   1      197.49      200.80      2.47 o
   4   3   1      544.11      568.95      5.54 o
   5   3   1      121.21      124.98      1.80 o
   6   3   1      323.34      342.26      3.59 o
   7   3   1      231.52      248.10      3.00 o
   8   3   1        3.03        1.81      0.46 o
   9   3   1       17.60       18.00      0.79 o
  10   3   1        3.56        4.56      0.65 o
  11   3   1       27.10       20.69      1.16 o
  12   3   1        6.01        6.12      1.54 o
  13   3   1       25.77       25.52      1.38 o
  14   3   1        3.61        2.48      1.22 o
  15   3   1       23.34       24.01      1.65 o
  16   3   1        0.16       -0.46      0.99 o
  17   3   1        4.51        5.56      1.15 o
  18   3   1        7.79        7.74      1.29 o
  19   3   1        0.61        1.56      1.73 o
  20   3   1        0.94       -0.69      1.26 o
 -20   4   1        0.69        0.53      1.71 o
 -19   4   1        0.48       -0.68      1.06 o
 -18   4   1        1.16        0.94      0.89 o
 -17   4   1       10.92       13.02      1.19 o
 -16   4   1        0.10        0.09      0.76 o
 -15   4   1        6.75        6.27      0.87 o
 -14   4   1       58.46       59.54      2.26 o
 -13   4   1        0.00       -0.65      0.65 o
 -12   4   1       41.88       42.33      1.38 o
 -11   4   1        0.24       -0.43      0.63 o
 -10   4   1        1.03        2.18      0.48 o
  -9   4   1        2.65        2.31      0.58 o
  -8   4   1      459.19      454.33      4.67 o
  -7   4   1      561.85      578.03      5.75 o
  -6   4   1      257.15      281.23      2.80 o
  -5   4   1     1068.41     1121.72      9.31 o
  -4   4   1      466.62      478.43      4.35 o
  -3   4   1       19.83       24.82      0.75 o
  -2   4   1      967.26      983.80      8.26 o
  -1   4   1      565.09      578.15      4.88 o
   0   4   1       56.72       58.33      1.02 o
   1   4   1       46.35       45.18      0.90 o
   2   4   1        1.66        2.65      0.36 o
   3   4   1        0.24        0.40      0.31 o
   4   4   1       29.24       31.89      0.94 o
   5   4   1       63.18       68.26      1.36 o
   6   4   1      347.81      342.96      4.35 o
   7   4   1       82.12       93.17      1.67 o
   8   4   1       14.48       16.09      0.77 o
   9   4   1       62.56       60.57      1.65 o
  10   4   1      107.89       98.98      2.98 o
  11   4   1        0.81        1.10      0.80 o
  12   4   1       13.70       16.17      1.25 o
  13   4   1       36.55       36.76      1.70 o
  14   4   1        2.69        2.51      1.05 o
  15   4   1        6.15        7.00      1.21 o
  16   4   1        7.04        8.25      1.27 o
  17   4   1        0.02       -1.06      1.06 o
  18   4   1        0.59       -1.17      1.17 o
  19   4   1        0.02        2.48      1.21 o
 -20   5   1        0.01        1.10      1.34 o
 -19   5   1        0.77        1.82      1.02 o
 -18   5   1        5.02        6.71      1.18 o
 -17   5   1        4.30        4.05      1.13 o
 -16   5   1        8.40       12.06      1.09 o
 -15   5   1       28.90       32.39      1.37 o
 -14   5   1        2.80        3.14      0.86 o
 -13   5   1       30.26       25.88      1.34 o
 -12   5   1       22.22       16.94      1.09 o
 -11   5   1       63.76       54.60      1.67 o
 -10   5   1       20.33       16.76      0.97 o
  -9   5   1        0.01       -0.27      0.45 o
  -8   5   1       87.20       86.86      1.58 o
  -7   5   1       11.03       15.24      0.63 o
  -6   5   1       35.93       35.77      0.90 o
  -5   5   1      229.01      238.95      2.61 o
  -4   5   1       73.85       74.42      1.34 o
  -3   5   1      196.98      215.40      2.58 o
  -2   5   1      208.07      200.19      2.33 o
  -1   5   1     2069.14     2190.66     17.74 o
   0   5   1       61.08       64.13      1.13 o
   1   5   1       19.88       20.11      0.67 o
   2   5   1       59.64       65.72      1.14 o
   3   5   1       85.71       94.48      1.54 o
   4   5   1      271.28      274.41      3.30 o
   5   5   1       59.35       53.88      1.28 o
   6   5   1       23.00       23.87      1.01 o
   7   5   1        5.08        7.32      0.81 o
   8   5   1       26.84       26.26      1.26 o
   9   5   1       54.12       59.86      2.05 o
  10   5   1        9.25       13.42      1.66 o
  11   5   1       79.79       66.02      2.24 o
  12   5   1       18.84       16.45      1.39 o
  13   5   1        3.93        3.87      1.12 o
  14   5   1       10.34        8.81      1.34 o
  15   5   1        0.10       -0.91      0.96 o
  16   5   1        2.96        0.19      1.06 o
  17   5   1        2.09        0.59      1.38 o
  18   5   1        0.57        0.51      1.45 o
  19   5   1        0.02       -0.35      1.42 o
 -19   6   1        0.06       -1.24      1.45 o
 -18   6   1        1.91        0.56      1.22 o
 -17   6   1        4.29        4.93      1.25 o
 -16   6   1        7.58        7.76      1.51 o
 -15   6   1        1.40        2.78      0.96 o
 -14   6   1      105.98      100.10      2.44 o
 -13   6   1        3.32        1.66      0.89 o
 -12   6   1        0.86        0.84      0.78 o
 -11   6   1        9.21        8.46      1.25 o
 -10   6   1       46.14       43.16      1.55 o
  -9   6   1        2.74        0.82      0.66 o
  -8   6   1        3.34        3.45      0.69 o
  -7   6   1       32.54       33.70      0.97 o
  -6   6   1        3.87        4.04      0.54 o
  -5   6   1        1.88        1.35      0.38 o
  -4   6   1        2.86        3.45      0.58 o
  -3   6   1      502.57      534.58      5.75 o
  -2   6   1      216.69      244.70      3.00 o
  -1   6   1        0.56        1.20      0.48 o
   0   6   1      540.11      553.69      5.04 o
   1   6   1      505.66      574.06      5.18 o
   2   6   1       75.69       75.24      1.58 o
   3   6   1      526.42      543.91      5.23 o
   4   6   1      140.39      125.02      1.97 o
   5   6   1        9.73       11.25      0.80 o
   6   6   1        3.50        2.43      0.62 o
   7   6   1       20.78       19.97      0.95 o
   8   6   1       10.85       13.80      1.03 o
   9   6   1        2.80        1.22      0.89 o
  10   6   1        9.87       10.88      1.13 o
  11   6   1        0.09       -0.81      0.81 o
  12   6   1        0.18       -1.07      1.07 o
  13   6   1        6.75        6.09      1.28 o
  14   6   1        9.56       10.46      1.41 o
  15   6   1        6.69        6.83      1.41 o
  16   6   1        0.81        1.30      1.32 o
  17   6   1        0.18       -0.04      1.43 o
  18   6   1        0.38        2.26      1.46 o
 -19   7   1        0.44       -0.57      1.79 o
 -18   7   1        0.01       -0.85      1.86 o
 -17   7   1        2.12        1.78      1.42 o
 -16   7   1        3.67        3.67      1.25 o
 -15   7   1        8.11       12.41      1.40 o
 -14   7   1        4.83        5.36      1.20 o
 -13   7   1        0.00        0.90      1.06 o
 -12   7   1        2.46        2.86      1.08 o
 -11   7   1        1.18        1.45      1.06 o
 -10   7   1       44.17       36.75      1.91 o
  -9   7   1       14.08       10.81      1.25 o
  -8   7   1        3.94        2.50      0.72 o
  -7   7   1        2.62        1.94      0.68 o
  -6   7   1        0.85        0.08      0.59 o
  -5   7   1        1.21        1.24      0.64 o
  -4   7   1       47.61       48.08      1.41 o
  -3   7   1      215.33      209.41      4.08 o
  -2   7   1        0.81        0.28      0.56 o
  -1   7   1        4.59        7.83      0.65 o
   0   7   1        8.46        8.95      0.66 o
   1   7   1       78.03       86.90      1.99 o
   2   7   1      492.93      515.07      5.47 o
   3   7   1       82.51       78.69      1.64 o
   4   7   1        4.69        5.16      0.71 o
   5   7   1      103.16      100.44      2.11 o
   6   7   1       15.72       15.33      1.03 o
   7   7   1        2.71        1.98      1.02 o
   8   7   1       31.94       27.10      1.58 o
   9   7   1        0.14       -0.96      0.96 o
  10   7   1        1.12        0.74      1.10 o
  11   7   1        0.63       -0.16      1.28 o
  12   7   1        0.00        0.29      1.15 o
  13   7   1        0.00       -0.26      1.20 o
  14   7   1        0.28        0.19      1.19 o
  15   7   1        0.03       -0.05      1.25 o
  16   7   1       23.30       31.53      2.01 o
  17   7   1        3.23        3.09      1.47 o
  18   7   1        1.51        5.14      1.69 o
 -18   8   1        1.78        4.57      1.95 o
 -17   8   1        0.02       -0.32      1.53 o
 -16   8   1        8.94        5.73      1.76 o
 -15   8   1       16.75       21.03      2.02 o
 -14   8   1        4.49        4.15      1.32 o
 -13   8   1       23.28       23.77      1.73 o
 -12   8   1       13.95       13.73      1.49 o
 -11   8   1       41.22       35.51      1.88 o
 -10   8   1        0.65       -0.55      1.16 o
  -9   8   1       16.77       16.32      1.45 o
  -8   8   1       88.30       82.96      2.66 o
  -7   8   1       36.65       35.78      1.83 o
  -6   8   1       40.61       40.47      1.74 o
  -5   8   1       53.27       43.57      1.80 o
  -4   8   1       35.27       31.50      1.42 o
  -3   8   1        5.73        1.75      0.86 o
  -2   8   1       15.77       13.45      1.08 o
  -1   8   1       71.50       76.20      2.03 o
   0   8   1        1.06        0.57      0.68 o
   1   8   1      346.54      350.33      4.88 o
   2   8   1       53.01       55.38      1.69 o
   3   8   1     1127.33     1112.92     11.27 o
   4   8   1       15.63       17.63      1.30 o
   5   8   1       97.97       87.23      2.18 o
   6   8   1        5.77        5.33      1.13 o
   7   8   1        0.47        1.36      0.98 o
   8   8   1       19.70       17.68      1.68 o
   9   8   1        0.06       -0.26      0.99 o
  10   8   1        0.00       -0.20      1.03 o
  11   8   1        2.38        2.65      1.27 o
  12   8   1        3.92        5.04      1.30 o
  13   8   1        0.08        0.16      1.20 o
  14   8   1        7.03        7.64      1.68 o
  15   8   1       48.84       53.10      2.85 o
  16   8   1        0.01        1.29      1.75 o
  17   8   1        1.32        1.29      1.77 o
 -17   9   1       10.24       16.01      2.21 o
 -16   9   1        6.98       10.60      1.98 o
 -15   9   1        4.58        1.17      1.65 o
 -14   9   1        0.86        0.88      1.50 o
 -13   9   1        0.47       -0.14      1.38 o
 -12   9   1        1.49        2.29      1.47 o
 -11   9   1        1.69        4.66      1.46 o
 -10   9   1       38.75       39.24      2.36 o
  -9   9   1        5.22        6.63      1.51 o
  -8   9   1        1.67        1.66      1.38 o
  -7   9   1        0.06        0.29      1.36 o
  -6   9   1        8.64        7.68      1.60 o
  -5   9   1       20.03       22.27      2.14 o
  -4   9   1      257.52      259.27      5.07 o
  -3   9   1      199.13      201.06      4.36 o
  -2   9   1       72.59       69.56      3.47 o
  -1   9   1       17.08       16.35      1.84 o
   0   9   1       26.86       33.48      3.60 o
   1   9   1        6.76        6.23      2.56 o
   2   9   1       10.98        9.00      1.64 o
   3   9   1       39.24       41.21      1.91 o
   4   9   1      251.22      247.34      4.49 o
   5   9   1       37.86       39.57      2.38 o
   6   9   1        0.42       -1.30      1.30 o
   7   9   1        0.16        2.34      1.41 o
   8   9   1        0.46       -0.21      1.40 o
   9   9   1       16.80       18.27      2.18 o
  10   9   1        0.56        1.08      1.89 o
  11   9   1        0.35       -1.51      1.51 o
  12   9   1        0.61        1.25      1.71 o
  13   9   1        2.23        0.96      1.75 o
  14   9   1        3.54        4.27      2.00 o
  15   9   1        0.00       -1.32      1.92 o
  16   9   1        3.04        8.73      2.39 o
 -16  10   1        0.18       -1.25      2.27 o
 -15  10   1        5.39        3.66      2.12 o
 -14  10   1        0.46        3.37      1.95 o
 -13  10   1        0.15        1.92      2.57 o
 -12  10   1        1.68       -0.26      1.72 o
 -11  10   1       11.35       12.94      2.25 o
 -10  10   1       23.87       19.61      2.43 o
  -9  10   1       72.86       76.47      6.68 o
  -8  10   1       26.15       25.49      2.54 o
  -7  10   1       10.04       12.22      1.86 o
  -6  10   1       26.17       27.82      2.23 o
  -5  10   1        1.91        3.77      1.59 o
  -4  10   1       85.35       85.51      3.49 o
  -3  10   1      142.35      151.38      4.55 o
  -2  10   1       44.89       45.28      2.71 o
  -1  10   1        0.04       -1.37      1.37 o
   0  10   1        8.94        9.40      1.73 o
   1  10   1       32.18       37.10      2.58 o
   2  10   1       14.60       13.96      2.60 o
   3  10   1       65.53       62.31      3.55 o
   4  10   1       45.24       42.23      2.62 o
   5  10   1        4.38        4.31      1.62 o
   6  10   1       36.45       41.34      2.58 o
   7  10   1       47.73       58.22      3.46 o
   8  10   1        5.79        4.85      1.83 o
   9  10   1        1.96        0.14      1.70 o
  10  10   1        3.53        1.89      3.28 o
  11  10   1       13.10       17.94      2.73 o
  12  10   1        4.33        0.84      2.23 o
  13  10   1        0.07        0.00      2.02 o
  14  10   1        1.89        1.63      1.99 o
  15  10   1        7.83        7.98      2.37 o
 -15  11   1        0.12       -1.40      2.04 o
 -14  11   1        0.44        3.16      2.09 o
 -13  11   1        0.43        2.55      2.02 o
 -12  11   1        0.33        3.63      3.31 o
 -11  11   1        0.33       -1.78      1.78 o
 -10  11   1        8.94        8.77      2.24 o
  -9  11   1        5.65        2.13      1.90 o
  -8  11   1        9.09       13.36      3.12 o
  -7  11   1        1.15        0.84      5.11 o
  -6  11   1        0.56       -0.41      1.84 o
  -5  11   1        0.83        0.72      2.02 o
  -4  11   1       34.82       31.77      3.00 o
  -3  11   1        0.05       -0.67      1.67 o
  -2  11   1        0.11        1.33      1.56 o
  -1  11   1        2.89        1.44      1.70 o
   0  11   1        0.56       -1.44      1.44 o
   1  11   1        1.60        1.00      1.52 o
   2  11   1       11.18       12.37      2.04 o
   3  11   1        9.42       10.32      2.27 o
   4  11   1        0.00       -0.58      1.99 o
   5  11   1       21.07       20.74      3.82 o
   6  11   1        1.73        1.46      2.30 o
   7  11   1        0.42        1.69      2.56 o
   8  11   1        0.03       -0.27      2.53 o
   9  11   1        2.98        2.85      2.01 o
  10  11   1        0.01       -0.54      1.87 o
  11  11   1       10.35       10.42      2.38 o
  12  11   1        0.93        0.53      1.92 o
  13  11   1        0.08        2.03      2.05 o
  14  11   1        0.04        0.20      2.03 o
 -13  12   1        0.06       -0.92      2.76 o
 -12  12   1        0.27       -2.05      2.90 o
 -11  12   1        0.54       -1.89      2.64 o
 -10  12   1        9.39       11.10      3.48 o
  -9  12   1        4.84        6.59      3.23 o
  -8  12   1        6.31        2.49      2.97 o
  -7  12   1        3.41        7.17      3.02 o
  -6  12   1       30.73       28.75      4.13 o
  -5  12   1       10.64        8.40      2.38 o
  -4  12   1        0.20        2.09      2.99 o
  -3  12   1        1.77        2.57      2.11 o
  -2  12   1       14.36       12.21      2.24 o
  -1  12   1        0.82       -1.63      1.63 o
   0  12   1        0.06       -0.96      1.61 o
   1  12   1        0.45        0.55      1.68 o
   2  12   1        0.03        0.31      2.13 o
   3  12   1       12.74       14.09      2.73 o
   4  12   1        0.10        0.78      2.71 o
   5  12   1        1.10       -2.06      2.06 o
   6  12   1        4.04        2.62      2.87 o
   7  12   1        0.31       -2.13      3.92 o
   8  12   1        6.33        5.48      3.24 o
   9  12   1        1.94       -2.23      2.69 o
  10  12   1        7.35       12.05      3.53 o
  11  12   1        2.01        0.88      2.84 o
  12  12   1        2.06        4.34      3.14 o
 -11  13   1        0.06       -0.19      2.95 o
 -10  13   1        0.07       -0.87      3.08 o
  -9  13   1        1.65       -2.11      3.73 o
  -8  13   1        5.81        8.10      3.50 o
  -7  13   1        0.25        0.78      3.18 o
  -6  13   1        1.29        1.71      2.90 o
  -5  13   1        0.83        1.94      2.43 o
  -4  13   1        0.43        0.26      2.07 o
  -3  13   1        2.69        4.44      2.46 o
  -2  13   1        0.02       -1.82      2.15 o
  -1  13   1        0.24       -0.21      1.89 o
   0  13   1       14.24       15.20      2.50 o
   1  13   1        0.01        2.41      2.33 o
   2  13   1       26.37       31.17      3.55 o
   3  13   1        1.12        1.39      2.50 o
   4  13   1       14.30       20.58      3.26 o
   5  13   1        8.79        6.84      5.51 o
   6  13   1        0.03        0.64      2.97 o
   7  13   1        0.08        1.85      3.00 o
   8  13   1        0.73       -1.56      3.76 o
   9  13   1        0.39        3.34      3.26 o
  10  13   1        0.78       -0.33      3.05 o
  -8  14   1        0.17       -0.59      2.94 o
  -7  14   1        0.64       -0.16      2.96 o
  -6  14   1        1.35        2.15      3.10 o
  -5  14   1        0.81        1.45      3.08 o
  -4  14   1        0.83       -2.26      2.26 o
  -3  14   1        1.97       -0.25      2.40 o
  -2  14   1        7.02        5.48      2.70 o
  -1  14   1        1.93       -0.50      2.20 o
   0  14   1        2.95        2.51      4.32 o
   1  14   1        7.90        8.18      3.56 o
   2  14   1        5.93        8.71      3.01 o
   3  14   1        0.16        0.79      2.46 o
   4  14   1        0.20       -2.83      2.83 o
   5  14   1        0.33        0.67      3.09 o
   6  14   1        0.19        0.40      3.11 o
   7  14   1        2.28        1.63      3.43 o
  -4  15   1        0.45        4.99      4.71 o
  -3  15   1        8.48        8.39      3.52 o
  -2  15   1        3.10        3.26      3.36 o
  -1  15   1        0.25        0.74      3.15 o
   0  15   1        1.63       -0.54      3.20 o
   1  15   1        0.70        6.15      3.60 o
   2  15   1        8.19       10.12      3.10 o
   3  15   1        0.16        1.66      3.21 o
 -17   0   2        7.82        4.24      1.20 o
  -8   0   2      159.92      150.59      4.12 o
  -7   0   2      398.68      406.87     10.39 o
  -6   0   2       55.73       71.06      1.59 o
  -5   0   2       87.60       82.42      1.45 o
  -4   0   2      577.85      576.13      7.48 o
  -3   0   2     2799.43     2793.77     40.58 o
  -2   0   2      871.97      962.45     14.15 o
  -1   0   2     6313.02     6401.19     71.22 o
   0   0   2     7575.83     7492.67     87.59 o
   1   0   2      551.28      561.57      6.64 o
   2   0   2    23593.87    21658.85    244.71 o
   3   0   2     1220.40     1230.50     14.16 o
   4   0   2      576.86      579.38      7.81 o
   5   0   2      265.78      304.24      4.47 o
   6   0   2      394.89      397.61      5.28 o
   7   0   2        0.34        0.78      0.50 o
   8   0   2        0.28       -0.42      0.54 o
   9   0   2       89.11      105.06      2.25 o
  10   0   2        0.01       -0.73      0.73 o
  11   0   2      138.22      136.23      3.27 o
  12   0   2      206.81      182.80      4.08 o
  13   0   2       36.30       32.41      2.03 o
  14   0   2        2.57        4.18      1.12 o
  15   0   2        1.74        2.78      1.15 o
  16   0   2        1.63        1.57      1.34 o
  17   0   2       14.91       11.54      2.85 o
  18   0   2       72.90       84.05      5.65 o
  19   0   2        8.35        6.95      2.78 o
  20   0   2        6.37        9.07      2.87 o
 -21   1   2        3.99        5.70      1.60 o
 -20   1   2        2.19        5.56      1.16 o
 -19   1   2        3.37        4.24      1.15 o
 -18   1   2        0.38        1.98      1.46 o
 -17   1   2       45.09       41.58      2.12 o
 -16   1   2       86.97       90.02      8.68 o
 -15   1   2        9.07        9.15      2.19 o
 -14   1   2      424.74      391.87      8.04 o
 -13   1   2        3.70        1.97      1.01 o
 -12   1   2       70.39       65.56      2.08 o
 -11   1   2       52.39       47.41      1.42 o
 -10   1   2       14.50       16.28      0.82 o
  -9   1   2      147.79      153.29      2.76 o
  -8   1   2       26.41       26.25      0.90 o
  -7   1   2        5.23        6.33      0.42 o
  -6   1   2      693.98      758.31      9.79 o
  -5   1   2      469.82      479.76      4.00 o
  -4   1   2      880.77      844.71      7.63 o
  -3   1   2      401.07      426.60      4.03 o
  -2   1   2     4591.64     4404.70     36.46 o
  -1   1   2     6833.23     6592.28     54.62 o
   0   1   2    25395.47    22719.74    364.29 o
   1   1   2     2474.72     2446.57     20.47 o
   2   1   2     3453.45     3532.10     31.21 o
   3   1   2     1586.58     1659.44     13.38 o
   4   1   2      194.63      187.93      2.02 o
   5   1   2     3291.54     3469.32     29.01 o
   6   1   2      141.16      157.35      1.95 o
   7   1   2       94.30      109.59      1.44 o
   8   1   2      504.82      528.53      5.89 o
   9   1   2       41.19       44.19      1.05 o
  10   1   2       24.97       28.37      1.04 o
  11   1   2        8.53       13.51      0.86 o
  12   1   2       32.61       25.94      1.22 o
  13   1   2        3.10        1.65      0.78 o
  14   1   2        2.85        3.63      0.92 o
  15   1   2        3.35        3.81      1.03 o
  16   1   2        0.05       -0.97      0.97 o
  17   1   2        1.73        5.65      1.33 o
  18   1   2        0.41       -1.33      1.33 o
  19   1   2        5.83        5.75      3.58 o
 -21   2   2        0.57        1.00      1.31 o
 -20   2   2        0.03       -0.87      2.28 o
 -19   2   2       15.69       13.56      2.93 o
 -18   2   2        0.12        1.14      1.57 o
 -17   2   2       11.08       13.72      2.01 o
 -16   2   2        5.60        4.71      1.33 o
 -15   2   2       45.28       46.01      2.90 o
 -14   2   2      154.46      145.95      4.07 o
 -13   2   2       14.12       13.56      3.41 o
 -12   2   2        0.00       -0.96      0.96 o
 -11   2   2      246.72      227.54      4.29 o
 -10   2   2       13.49       14.43      1.08 o
  -9   2   2       96.44       94.91      1.59 o
  -8   2   2       98.94      111.70      1.41 o
  -7   2   2      421.63      426.42      3.87 o
  -6   2   2      533.07      534.33      4.76 o
  -5   2   2       59.50       62.46      0.74 o
  -4   2   2      799.33      811.96      6.36 o
  -3   2   2      915.74      917.01      7.52 o
  -2   2   2     1285.60     1197.49     10.18 o
  -1   2   2     6829.09     6655.68     54.59 o
   0   2   2     6641.77     6590.91     61.63 o
   1   2   2    11918.24    11415.12    100.53 o
   2   2   2        0.24        0.67      0.38 o
   3   2   2      485.82      490.04      5.16 o
   4   2   2      278.72      276.10      2.97 o
   5   2   2     1711.23     1772.38     17.12 o
   6   2   2      239.26      260.60      2.88 o
   7   2   2       95.12       85.41      1.61 o
   8   2   2        3.46        2.08      0.47 o
   9   2   2       58.91       59.38      1.41 o
  10   2   2        1.90        2.04      0.67 o
  11   2   2       26.61       26.67      1.53 o
  12   2   2      116.25      102.64      2.62 o
  13   2   2       14.92       12.70      1.21 o
  14   2   2        1.29        0.94      0.97 o
  15   2   2        6.54        3.08      1.08 o
  16   2   2        1.51        0.84      1.06 o
  17   2   2        0.21       -0.96      1.08 o
  18   2   2       24.85       28.34      2.40 o
  19   2   2       15.54       16.11      3.04 o
 -21   3   2        7.35        8.15      1.76 o
 -20   3   2        6.59        4.69      1.64 o
 -19   3   2        0.52        1.55      1.42 o
 -18   3   2        0.87        0.71      1.22 o
 -17   3   2       40.03       42.69      2.17 o
 -16   3   2       15.98       18.12      1.36 o
 -15   3   2       21.41       17.92      0.90 o
 -14   3   2       10.82       11.34      0.96 o
 -13   3   2        0.03        0.37      0.52 o
 -12   3   2        6.49        6.02      0.60 o
 -11   3   2        3.39        3.22      0.49 o
 -10   3   2        3.53        3.01      0.41 o
  -9   3   2      362.87      392.95      4.02 o
  -8   3   2       14.49       24.85      0.86 o
  -7   3   2       91.15       92.07      1.33 o
  -6   3   2      513.38      592.05      5.07 o
  -5   3   2      533.92      546.79      4.74 o
  -4   3   2      303.67      325.06      2.89 o
  -3   3   2      371.08      375.66      3.64 o
  -2   3   2      341.50      339.99      3.35 o
  -1   3   2     1438.66     1481.62     11.98 o
   0   3   2        0.03       -0.38      0.40 o
   1   3   2      714.99      712.61      6.81 o
   2   3   2       71.26       71.39      1.48 o
   3   3   2        4.81        6.46      0.50 o
   4   3   2      141.04      138.11      1.98 o
   5   3   2        0.10        0.35      0.40 o
   6   3   2      695.52      700.06      6.81 o
   7   3   2       50.89       58.05      1.76 o
   8   3   2       67.74       72.16      1.57 o
   9   3   2      137.30      136.33      2.53 o
  10   3   2       29.96       28.33      1.42 o
  11   3   2        0.81       -0.39      0.81 o
  12   3   2       12.32       12.85      1.23 o
  13   3   2        2.91        3.03      1.78 o
  14   3   2       90.09       93.37      2.73 o
  15   3   2       16.97       16.93      1.44 o
  16   3   2       15.56       14.64      1.45 o
  17   3   2        0.32       -0.40      1.13 o
  18   3   2        3.98        4.38      2.12 o
  19   3   2        0.12        1.09      1.80 o
 -21   4   2        0.25       -1.07      1.66 o
 -20   4   2        2.89        2.66      1.71 o
 -19   4   2        0.54       -1.27      1.37 o
 -18   4   2        5.76        5.75      1.12 o
 -17   4   2        7.95        9.09      1.01 o
 -16   4   2        9.58       11.72      1.35 o
 -15   4   2       15.73       14.65      0.91 o
 -14   4   2       66.90       67.96      1.62 o
 -13   4   2        0.88        0.19      0.60 o
 -12   4   2       21.13       19.96      1.07 o
 -11   4   2      247.87      232.89      3.27 o
 -10   4   2       27.65       25.34      0.87 o
  -9   4   2        0.31        0.68      0.36 o
  -8   4   2       27.97       28.49      0.85 o
  -7   4   2       49.05       40.10      0.83 o
  -6   4   2       26.69       31.04      0.86 o
  -5   4   2      742.83      774.50      7.02 o
  -4   4   2      263.24      279.95      2.99 o
  -3   4   2        0.52       -0.05      0.34 o
  -2   4   2     3720.91     3877.25     30.59 o
  -1   4   2      152.69      144.79      2.97 o
   0   4   2     1606.39     1580.96     12.94 o
   1   4   2      355.51      377.07      4.05 o
   2   4   2       32.85       31.27      0.90 o
   3   4   2       23.76       17.57      1.05 o
   4   4   2      634.30      657.62      7.01 o
   5   4   2      299.69      272.18      3.42 o
   6   4   2       55.51       61.47      1.52 o
   7   4   2       27.41       28.39      0.97 o
   8   4   2       72.56       80.10      1.76 o
   9   4   2       14.26       15.66      1.01 o
  10   4   2       22.51       23.91      1.41 o
  11   4   2       28.13       27.62      1.52 o
  12   4   2       53.95       43.82      1.97 o
  13   4   2       16.66       19.95      2.21 o
  14   4   2       32.33       28.70      1.73 o
  15   4   2       21.81       21.05      1.63 o
  16   4   2        0.06       -1.01      1.09 o
  17   4   2        4.65        2.89      1.90 o
  18   4   2        6.53        9.62      1.80 o
  19   4   2        5.70        6.18      1.63 o
 -20   5   2        3.54        1.89      1.64 o
 -19   5   2        3.84        3.70      1.18 o
 -18   5   2        3.07        2.58      1.23 o
 -17   5   2        2.80        4.92      1.22 o
 -16   5   2        6.21        8.37      0.97 o
 -15   5   2       39.28       39.52      1.48 o
 -14   5   2        4.51        5.44      0.87 o
 -13   5   2        0.72       -0.72      0.95 o
 -12   5   2        0.08       -0.63      0.63 o
 -11   5   2       47.81       39.81      1.35 o
 -10   5   2        2.32        2.25      0.65 o
  -9   5   2       70.69       69.87      1.53 o
  -8   5   2        2.64        2.44      0.49 o
  -7   5   2        7.40        5.24      0.54 o
  -6   5   2       49.77       60.23      1.28 o
  -5   5   2       94.91       97.52      2.58 o
  -4   5   2      181.48      173.26      2.23 o
  -3   5   2      602.22      673.86      5.77 o
  -2   5   2      195.85      215.21      2.63 o
  -1   5   2      967.93     1111.87      9.46 o
   0   5   2        0.09       -0.37      0.37 o
   1   5   2      182.11      186.95      2.55 o
   2   5   2      672.26      690.51      6.22 o
   3   5   2      396.03      395.32      4.40 o
   4   5   2       30.89       39.26      1.22 o
   5   5   2      637.33      658.74      7.23 o
   6   5   2       65.11       65.76      1.55 o
   7   5   2      279.06      284.99      4.09 o
   8   5   2       21.60       23.19      1.13 o
   9   5   2       80.76       74.86      2.39 o
  10   5   2       31.48       23.46      1.52 o
  11   5   2       31.27       38.86      1.86 o
  12   5   2        5.57        2.47      1.08 o
  13   5   2        0.00       -0.40      1.11 o
  14   5   2        9.06        6.52      1.31 o
  15   5   2        9.13        8.04      1.64 o
  16   5   2        1.01        0.17      1.44 o
  17   5   2        6.50        6.69      1.56 o
  18   5   2        0.64        3.08      2.07 o
 -20   6   2        0.60       -1.37      1.37 o
 -19   6   2        3.27        4.52      1.61 o
 -18   6   2        1.05       -1.37      1.37 o
 -17   6   2        3.49        3.30      1.27 o
 -16   6   2        1.45        0.19      1.27 o
 -15   6   2       27.94       29.79      1.62 o
 -14   6   2       65.11       67.77      2.03 o
 -13   6   2       61.50       60.83      1.89 o
 -12   6   2       13.94       13.18      1.05 o
 -11   6   2        3.53        3.45      1.06 o
 -10   6   2       91.18       79.86      2.39 o
  -9   6   2       14.21       11.25      1.02 o
  -8   6   2      123.88      112.76      2.10 o
  -7   6   2        8.57        8.66      0.69 o
  -6   6   2        0.34       -0.05      0.56 o
  -5   6   2        8.94       11.68      0.83 o
  -4   6   2        0.55        0.44      0.49 o
  -3   6   2      130.23      164.16      2.19 o
  -2   6   2       46.31       51.51      1.29 o
  -1   6   2      806.76      884.62      7.88 o
   0   6   2        5.91        3.69      0.58 o
   1   6   2       17.12       15.56      0.81 o
   2   6   2      386.26      392.85      4.07 o
   3   6   2        6.15        6.87      0.69 o
   4   6   2      492.15      489.17      5.46 o
   5   6   2      171.84      178.02      2.68 o
   6   6   2      105.76       96.74      2.04 o
   7   6   2        2.30        1.98      0.79 o
   8   6   2      193.67      188.26      3.67 o
   9   6   2       56.81       54.12      2.23 o
  10   6   2       85.83       84.74      3.20 o
  11   6   2        1.42        1.08      1.23 o
  12   6   2        2.95        2.40      1.38 o
  13   6   2        2.96        0.80      1.41 o
  14   6   2        2.91        1.93      1.30 o
  15   6   2        3.41        1.45      1.39 o
  16   6   2        5.09        5.24      2.11 o
  17   6   2        1.67        1.32      1.54 o
  18   6   2        3.82        7.09      3.22 o
 -19   7   2        6.32        9.94      1.97 o
 -18   7   2        1.77        2.74      1.64 o
 -17   7   2        5.25        7.52      1.57 o
 -16   7   2        0.00       -0.36      1.28 o
 -15   7   2        0.00       -1.13      1.13 o
 -14   7   2       37.03       40.79      3.41 o
 -13   7   2        6.08        9.30      1.44 o
 -12   7   2       14.28       16.78      2.07 o
 -11   7   2      149.34      136.34      3.58 o
 -10   7   2        3.92        3.11      1.19 o
  -9   7   2      139.61      143.61      2.84 o
  -8   7   2       15.65       15.53      1.03 o
  -7   7   2      120.90      120.01      2.19 o
  -6   7   2       15.76       14.58      1.13 o
  -5   7   2       16.01       14.86      0.90 o
  -4   7   2        4.03        2.97      0.66 o
  -3   7   2       58.97       52.05      1.38 o
  -2   7   2        1.77        0.90      0.57 o
  -1   7   2       15.23       14.31      0.86 o
   0   7   2      226.94      239.46      2.98 o
   1   7   2        0.51        0.46      0.54 o
   2   7   2       71.06       77.09      1.84 o
   3   7   2      669.88      698.65      7.06 o
   4   7   2       21.07       22.59      1.15 o
   5   7   2     1440.15     1394.34     14.56 o
   6   7   2        1.80        2.43      0.89 o
   7   7   2       77.36       81.03      2.79 o
   8   7   2       11.18        8.21      1.41 o
   9   7   2        0.11       -1.10      1.10 o
  10   7   2       10.07        9.05      2.44 o
  11   7   2       13.31       13.30      1.56 o
  12   7   2        0.14       -0.50      1.20 o
  13   7   2        0.27        0.76      1.32 o
  14   7   2        0.18        0.42      1.39 o
  15   7   2        0.97       -0.72      1.48 o
  16   7   2        6.04        7.54      1.80 o
  17   7   2        7.02       10.11      1.72 o
 -18   8   2        0.14        0.66      2.72 o
 -17   8   2        0.12       -0.75      1.53 o
 -16   8   2       18.79       20.90      2.02 o
 -15   8   2        8.57        9.41      1.66 o
 -14   8   2       11.49        9.32      1.62 o
 -13   8   2       49.56       46.14      2.42 o
 -12   8   2        9.90       11.98      1.60 o
 -11   8   2        0.17       -1.06      1.75 o
 -10   8   2        5.44        5.54      1.41 o
  -9   8   2        6.12        8.88      1.51 o
  -8   8   2      243.67      250.47      4.77 o
  -7   8   2       70.98       77.28      2.55 o
  -6   8   2       70.98       68.71      2.54 o
  -5   8   2        0.00       -0.55      1.08 o
  -4   8   2        1.99        2.00      0.87 o
  -3   8   2       62.67       69.68      1.99 o
  -2   8   2        3.04        1.62      0.95 o
  -1   8   2        5.87        6.22      0.86 o
   0   8   2        0.08        1.39      0.71 o
   1   8   2       43.39       48.86      1.71 o
   2   8   2       55.09       62.29      2.22 o
   3   8   2       19.85       17.64      1.46 o
   4   8   2        9.66        9.77      1.15 o
   5   8   2        0.00        0.70      0.93 o
   6   8   2        5.35        5.64      1.29 o
   7   8   2       78.67       80.77      3.02 o
   8   8   2       30.59       29.48      2.35 o
   9   8   2        6.90        3.97      1.65 o
  10   8   2       14.51       13.59      3.46 o
  11   8   2        0.11       -0.02      1.55 o
  12   8   2        2.51        0.51      1.63 o
  13   8   2        0.67        0.88      1.64 o
  14   8   2        0.01       -1.51      1.51 o
  15   8   2        4.61        5.52      1.85 o
  16   8   2        0.64       -1.67      1.67 o
 -17   9   2       11.75       17.23      2.23 o
 -16   9   2        0.90        1.76      1.68 o
 -15   9   2        3.05        6.24      1.74 o
 -14   9   2        6.05        3.85      1.58 o
 -13   9   2        0.80        3.39      1.66 o
 -12   9   2       51.56       49.76      2.64 o
 -11   9   2        0.04        0.13      1.28 o
 -10   9   2        7.18       10.24      2.24 o
  -9   9   2        0.50       -0.86      1.24 o
  -8   9   2       66.35       63.26      2.84 o
  -7   9   2       93.08       92.51      3.31 o
  -6   9   2       57.72       66.98      3.16 o
  -5   9   2        1.91       -0.32      1.15 o
  -4   9   2       23.56       22.69      1.76 o
  -3   9   2      115.85      117.40      5.12 o
  -2   9   2       96.17       98.06      3.00 o
  -1   9   2       34.56       31.07      1.91 o
   0   9   2        7.90        8.61      1.80 o
   1   9   2        3.00        3.50      1.28 o
   2   9   2      163.63      156.82      3.49 o
   3   9   2       19.32       20.58      1.55 o
   4   9   2       29.14       23.72      1.83 o
   5   9   2      131.96      122.62      4.73 o
   6   9   2       16.39       15.54      1.84 o
   7   9   2       10.55       13.78      1.80 o
   8   9   2        0.09        0.13      1.47 o
   9   9   2        7.30        6.12      2.66 o
  10   9   2        0.06        0.19      1.61 o
  11   9   2        6.53        7.59      2.02 o
  12   9   2        2.84        3.37      1.82 o
  13   9   2        5.96        6.41      2.02 o
  14   9   2        0.03       -1.76      1.76 o
  15   9   2        0.01        0.80      1.97 o
 -16  10   2        1.09        1.34      2.08 o
 -15  10   2        3.37        1.77      2.11 o
 -14  10   2        0.34       -0.47      1.74 o
 -13  10   2        4.34        5.47      1.92 o
 -12  10   2        0.34       -0.98      1.62 o
 -11  10   2       18.52       21.24      2.46 o
 -10  10   2       20.09       17.06      2.77 o
  -9  10   2        0.55        0.60      1.66 o
  -8  10   2        0.12       -0.25      1.97 o
  -7  10   2        5.91        4.43      1.59 o
  -6  10   2        0.05        2.68      1.53 o
  -5  10   2       42.57       45.29      2.64 o
  -4  10   2      113.82      119.91      4.14 o
  -3  10   2       36.74       39.42      2.63 o
  -2  10   2       56.95       50.62      2.76 o
  -1  10   2        0.29        1.21      1.44 o
   0  10   2       19.83       21.11      2.12 o
   1  10   2       43.69       45.10      2.52 o
   2  10   2        3.30        3.03      1.40 o
   3  10   2        0.90        0.11      1.53 o
   4  10   2       12.29       15.77      2.84 o
   5  10   2        0.02       -1.38      1.38 o
   6  10   2        0.23       -1.37      1.37 o
   7  10   2       12.25       10.93      2.24 o
   8  10   2       13.68       15.59      2.29 o
   9  10   2        7.98       14.96      2.32 o
  10  10   2        0.16       -1.32      2.38 o
  11  10   2        0.33        0.72      1.92 o
  12  10   2        5.60        4.85      2.07 o
  13  10   2        0.71        1.71      2.04 o
  14  10   2        4.18        5.60      2.50 o
 -15  11   2        0.60       -1.29      2.01 o
 -14  11   2        0.26        1.81      2.12 o
 -13  11   2        0.15       -1.77      1.77 o
 -12  11   2        0.00       -0.50      1.77 o
 -11  11   2        2.69        2.75      1.87 o
 -10  11   2        1.81        1.64      1.89 o
  -9  11   2        0.60        0.47      1.76 o
  -8  11   2        6.65        6.86      2.80 o
  -7  11   2        0.92        2.94      2.04 o
  -6  11   2       25.70       24.05      2.96 o
  -5  11   2       30.27       30.53      3.08 o
  -4  11   2      110.09      106.79      4.82 o
  -3  11   2       14.83       20.55      2.31 o
  -2  11   2        4.53        2.03      1.65 o
  -1  11   2        0.79        0.76      1.55 o
   0  11   2       29.95       33.49      2.63 o
   1  11   2        0.03       -0.67      1.45 o
   2  11   2       10.34       12.51      2.06 o
   3  11   2        2.25        1.40      2.02 o
   4  11   2       14.46       13.06      2.54 o
   5  11   2        0.02       -0.61      1.94 o
   6  11   2        3.58        5.31      2.79 o
   7  11   2        1.16        0.48      3.47 o
   8  11   2        3.46        8.26      3.15 o
   9  11   2        8.67       15.44      3.50 o
  10  11   2       17.59       13.03      4.60 o
  11  11   2       11.63        9.15      2.33 o
  12  11   2        0.42        0.19      1.97 o
  13  11   2        0.42        5.15      2.26 o
 -13  12   2        0.77       -1.53      5.17 o
 -12  12   2        1.52       -0.42      2.85 o
 -11  12   2        0.15       -2.56      2.56 o
 -10  12   2        0.71       -2.46      2.46 o
  -9  12   2        0.69       -2.89      2.89 o
  -8  12   2        0.72        0.90      3.34 o
  -7  12   2        5.76        7.29      3.04 o
  -6  12   2        3.64        8.78      2.45 o
  -5  12   2       26.62       24.15      3.07 o
  -4  12   2        6.64        6.24      2.33 o
  -3  12   2        6.54        7.21      2.43 o
  -2  12   2       17.30       16.05      2.58 o
  -1  12   2       25.00       23.25      2.53 o
   0  12   2        0.79       -1.65      1.65 o
   1  12   2        0.06       -1.54      1.54 o
   2  12   2        0.74        0.42      2.40 o
   3  12   2        1.56        2.92      2.21 o
   4  12   2        2.97        2.32      2.26 o
   5  12   2        0.31       -0.44      2.09 o
   6  12   2        2.13        1.99      2.87 o
   7  12   2       16.40       13.12      3.79 o
   8  12   2       14.48       18.02      3.65 o
   9  12   2       12.22       14.53      3.74 o
  10  12   2        9.84       10.76      3.84 o
  11  12   2        4.55        2.68      3.12 o
 -11  13   2        0.00       -0.30      3.09 o
 -10  13   2        0.13        0.31      3.08 o
  -9  13   2        0.89       -1.25      2.76 o
  -8  13   2        0.01       -0.11      2.80 o
  -7  13   2        1.92        1.47      2.90 o
  -6  13   2        7.34        7.96      3.32 o
  -5  13   2        1.67        3.05      2.46 o
  -4  13   2        9.33        6.21      2.51 o
  -3  13   2        0.17        0.31      2.37 o
  -2  13   2        3.70        2.85      2.32 o
  -1  13   2        1.02       -1.21      1.75 o
   0  13   2        5.88        9.35      2.27 o
   1  13   2        0.28        0.28      2.28 o
   2  13   2        6.81        9.47      2.79 o
   3  13   2        0.54        0.60      3.08 o
   4  13   2        2.11        6.98      4.13 o
   5  13   2        0.63       -2.60      2.60 o
   6  13   2        1.39       -0.86      2.80 o
   7  13   2        0.14       -2.08      2.79 o
   8  13   2        0.23       -4.02      4.04 o
   9  13   2        0.30       -0.56      2.92 o
  -9  14   2        0.12        0.61      3.29 o
  -8  14   2        1.53       -0.06      3.05 o
  -7  14   2        4.69        6.40      3.38 o
  -6  14   2        0.37       -1.67      2.81 o
  -5  14   2        2.23        0.54      2.87 o
  -4  14   2        0.06       -2.97      2.97 o
  -3  14   2        0.23        0.74      3.07 o
  -2  14   2        0.23       -1.39      2.67 o
  -1  14   2        2.64        2.25      3.27 o
   0  14   2        0.23       -0.25      3.02 o
   1  14   2        0.56        0.37      2.47 o
   2  14   2        0.88        1.69      2.83 o
   3  14   2        3.87        4.01      2.76 o
   4  14   2        0.73        0.03      5.92 o
   5  14   2        0.16        2.04      3.29 o
   6  14   2        0.15       -1.90      6.88 o
   7  14   2        2.91        0.39      3.03 o
  -4  15   2        2.01        3.68      3.44 o
  -3  15   2        0.08       -1.10      2.63 o
  -2  15   2        0.15       -2.12      3.59 o
  -1  15   2        0.14        2.49      3.15 o
   0  15   2        0.11        1.62      3.20 o
   1  15   2        3.96        5.71      7.83 o
   2  15   2        0.37        0.84      3.79 o
 -20   1   3        0.43        0.16      1.22 o
 -19   1   3        1.14        0.67      0.92 o
 -18   1   3        0.50        1.27      1.42 o
 -17   1   3        0.00        0.72      0.77 o
 -16   1   3        2.68        1.88      0.75 o
 -15   1   3        1.90       -0.52      1.07 o
 -14   1   3      119.49      108.43      2.52 o
 -13   1   3      141.60      139.65      2.84 o
 -12   1   3      113.73      108.74      2.10 o
 -11   1   3       33.79       29.93      1.05 o
 -10   1   3      221.75      218.77      3.30 o
  -9   1   3      168.31      175.45      2.67 o
  -8   1   3      272.20      311.96      3.87 o
  -7   1   3       18.71       17.09      0.54 o
  -6   1   3      222.68      239.13      2.29 o
  -5   1   3      150.12      146.80      1.77 o
  -4   1   3      949.90      924.78      8.43 o
  -3   1   3      397.07      413.47      3.81 o
  -2   1   3     3273.43     3259.83     27.07 o
  -1   1   3     1205.31     1226.75     11.14 o
   0   1   3     4601.63     4633.96     43.60 o
   1   1   3     1789.88     1847.14     16.56 o
   2   1   3        3.84        2.78      0.40 o
   3   1   3       43.31       34.91      0.87 o
   4   1   3     1882.05     1870.94     16.92 o
   5   1   3       60.54       51.95      1.29 o
   6   1   3     1513.63     1461.14     31.01 o
   7   1   3       10.95       11.84      0.86 o
   8   1   3       37.34       41.56      1.27 o
   9   1   3        7.24        7.24      0.75 o
  10   1   3       16.82       15.26      1.01 o
  11   1   3        0.21       -0.41      0.74 o
  12   1   3       15.48       16.46      1.15 o
  13   1   3        2.96        2.07      0.89 o
  14   1   3        0.13       -0.65      0.87 o
  15   1   3        0.59        0.22      1.24 o
  16   1   3        0.59        0.81      1.14 o
  17   1   3        1.28        1.90      1.85 o
  18   1   3        5.20        7.13      1.65 o
  19   1   3        0.11        3.23      1.99 o
 -22   2   3        3.52        0.80      1.34 o
 -21   2   3        0.00        0.10      1.21 o
 -20   2   3        0.44        0.08      2.13 o
 -19   2   3        0.18       -1.15      1.15 o
 -18   2   3       12.64       17.30      1.39 o
 -17   2   3        2.08        3.61      1.30 o
 -16   2   3        5.25        2.75      0.93 o
 -15   2   3       17.83       17.53      2.94 o
 -14   2   3        3.75        4.48      0.97 o
 -13   2   3        0.00       -0.76      0.76 o
 -12   2   3      801.32      752.66     11.80 o
 -11   2   3       72.93       68.29      1.28 o
 -10   2   3      196.58      195.75      2.33 o
  -9   2   3       13.62       15.17      0.56 o
  -8   2   3        1.12        0.30      0.31 o
  -7   2   3     1338.92     1377.66     14.41 o
  -6   2   3      515.21      555.15      4.98 o
  -5   2   3      203.06      216.75      2.24 o
  -4   2   3     1388.71     1384.88     11.22 o
  -3   2   3       40.06       39.89      0.82 o
  -2   2   3     2688.29     2694.87     25.55 o
  -1   2   3     1194.09     1281.12     10.41 o
   0   2   3    10990.70    10495.67    170.83 o
   1   2   3    12661.25    12464.22    109.08 o
   2   2   3     2537.68     2602.80     24.87 o
   3   2   3        0.53        1.13      0.42 o
   4   2   3      100.88       98.93      1.63 o
   5   2   3       10.37       14.06      0.69 o
   6   2   3      171.62      181.39      2.70 o
   7   2   3       35.60       29.39      0.94 o
   8   2   3       24.69       23.00      0.90 o
   9   2   3       32.78       30.56      1.38 o
  10   2   3       40.23       37.36      1.47 o
  11   2   3        4.13        6.03      0.96 o
  12   2   3       17.40       19.19      1.43 o
  13   2   3        0.40       -0.51      1.57 o
  14   2   3       18.58       15.55      1.62 o
  15   2   3       17.59       18.29      1.56 o
  16   2   3        0.03        1.62      1.20 o
  17   2   3        4.12        2.69      1.34 o
  18   2   3        3.18        7.08      2.53 o
  19   2   3        0.01       -1.33      1.33 o
 -21   3   3        2.22        2.91      1.55 o
 -20   3   3        0.14       -1.45      1.45 o
 -19   3   3        2.74        4.87      1.38 o
 -18   3   3        1.56        1.64      1.23 o
 -17   3   3        7.52        9.56      1.36 o
 -16   3   3        0.64        1.01      1.02 o
 -15   3   3        0.29        1.41      1.57 o
 -14   3   3       21.03       19.09      0.98 o
 -13   3   3        9.53        7.81      0.81 o
 -12   3   3       84.51       80.94      3.62 o
 -11   3   3       21.39       18.92      0.93 o
 -10   3   3        4.44        6.53      0.55 o
  -9   3   3      322.61      317.64      3.40 o
  -8   3   3        6.28        9.25      0.57 o
  -7   3   3      103.70      120.17      1.61 o
  -6   3   3       28.16       32.09      0.75 o
  -5   3   3       99.97       99.06      1.29 o
  -4   3   3      469.17      511.85      4.81 o
  -3   3   3      275.42      253.54      2.70 o
  -2   3   3      392.03      390.87      4.07 o
  -1   3   3       15.16       10.75      0.75 o
   0   3   3       49.21       42.00      1.00 o
   1   3   3      126.84      141.02      2.29 o
   2   3   3      100.74      105.78      1.75 o
   3   3   3      436.54      416.85      4.70 o
   4   3   3      700.05      684.32      7.22 o
   5   3   3       83.55       81.63      2.08 o
   6   3   3      388.15      402.35      5.55 o
   7   3   3      334.41      328.52      4.42 o
   8   3   3       57.61       56.92      1.68 o
   9   3   3       14.65       18.53      1.26 o
  10   3   3       66.40       56.00      2.63 o
  11   3   3       51.28       43.35      1.89 o
  12   3   3      111.66      119.62      3.12 o
  13   3   3       24.35       23.97      1.64 o
  14   3   3       15.23       13.52      1.48 o
  15   3   3        2.19        2.39      2.08 o
  16   3   3        1.12       -0.60      1.40 o
  17   3   3        7.76        5.94      1.49 o
  18   3   3        6.26        5.92      1.68 o
 -21   4   3        1.60        3.81      1.80 o
 -20   4   3        4.77        3.79      4.09 o
 -19   4   3        0.38       -1.35      1.35 o
 -18   4   3       14.98       21.13      1.94 o
 -17   4   3       28.13       32.16      1.63 o
 -16   4   3        7.62        8.58      1.43 o
 -15   4   3       44.41       41.82      1.51 o
 -14   4   3       15.29       11.44      0.93 o
 -13   4   3        3.14        2.29      0.71 o
 -12   4   3       50.70       47.31      1.51 o
 -11   4   3       28.58       27.65      1.17 o
 -10   4   3        0.40        0.55      0.47 o
  -9   4   3       76.04       71.90      1.43 o
  -8   4   3       34.59       37.34      0.93 o
  -7   4   3       14.38       18.21      0.67 o
  -6   4   3       95.30      105.11      1.52 o
  -5   4   3      115.26      121.58      1.68 o
  -4   4   3        4.43        4.40      0.42 o
  -3   4   3     2652.75     2810.44     22.46 o
  -2   4   3     1485.45     1611.07     13.96 o
  -1   4   3     1084.32     1116.49     11.24 o
   0   4   3        7.72        7.93      0.56 o
   1   4   3      185.65      208.20      2.85 o
   2   4   3      307.43      357.31      4.27 o
   3   4   3      330.45      330.81      4.04 o
   4   4   3       40.91       45.11      1.45 o
   5   4   3      204.15      185.08      2.69 o
   6   4   3       40.26       40.00      1.52 o
   7   4   3        5.53        6.45      0.70 o
   8   4   3       41.68       39.51      1.41 o
   9   4   3       70.10       72.48      2.38 o
  10   4   3       51.87       45.66      1.96 o
  11   4   3        0.64       -0.93      0.94 o
  12   4   3       14.02       20.16      1.59 o
  13   4   3       12.68       12.45      1.46 o
  14   4   3        6.01        4.66      1.29 o
  15   4   3        0.28        1.47      1.39 o
  16   4   3        1.49        3.33      1.58 o
  17   4   3        0.00        0.26      1.54 o
  18   4   3        1.28        3.07      2.33 o
 -21   5   3        0.46        0.59      1.87 o
 -20   5   3        3.27        4.72      1.78 o
 -19   5   3        4.45        4.05      1.29 o
 -18   5   3        3.77        3.84      1.26 o
 -17   5   3        4.86        3.89      1.14 o
 -16   5   3       10.30       10.58      1.17 o
 -15   5   3       58.30       58.69      1.94 o
 -14   5   3      124.32      119.31      2.66 o
 -13   5   3       36.53       35.63      1.49 o
 -12   5   3        5.41        5.33      0.88 o
 -11   5   3      153.11      136.72      2.78 o
 -10   5   3        5.07        3.93      0.80 o
  -9   5   3        2.75        3.36      0.57 o
  -8   5   3        8.77        8.85      0.62 o
  -7   5   3      136.04      131.15      1.97 o
  -6   5   3      191.10      186.88      2.37 o
  -5   5   3       60.62       72.57      1.48 o
  -4   5   3      174.19      177.90      2.31 o
  -3   5   3      583.30      546.83      4.88 o
  -2   5   3      136.48      170.91      2.45 o
  -1   5   3      937.21     1025.35      9.95 o
   0   5   3       16.71       20.76      0.88 o
   1   5   3       26.26       20.49      0.95 o
   2   5   3      240.20      245.85      3.38 o
   3   5   3        5.17        4.17      0.67 o
   4   5   3       74.94       77.41      1.74 o
   5   5   3       65.92       61.85      1.56 o
   6   5   3        9.31       11.34      0.91 o
   7   5   3       16.52       13.96      1.34 o
   8   5   3       71.29       71.61      2.15 o
   9   5   3       67.85       72.33      2.50 o
  10   5   3        3.62        2.64      1.09 o
  11   5   3        6.88        4.61      1.18 o
  12   5   3        0.35       -0.50      1.23 o
  13   5   3       27.02       30.81      2.26 o
  14   5   3        0.76       -0.44      1.36 o
  15   5   3        4.83        5.42      1.70 o
  16   5   3        0.40        2.26      2.65 o
  17   5   3        3.35        8.99      1.99 o
  18   5   3        0.07        0.05      1.69 o
 -20   6   3        0.08        0.21      1.35 o
 -19   6   3        2.36        3.40      1.85 o
 -18   6   3        0.14       -0.01      1.58 o
 -17   6   3        1.40        1.84      1.17 o
 -16   6   3        0.40        0.54      0.93 o
 -15   6   3       21.46       19.98      1.43 o
 -14   6   3        3.21        2.87      1.40 o
 -13   6   3       26.72       26.42      1.48 o
 -12   6   3       42.73       43.34      2.32 o
 -11   6   3       31.48       31.82      1.53 o
 -10   6   3       12.40       12.79      1.15 o
  -9   6   3        1.82        1.29      0.66 o
  -8   6   3       53.24       52.65      2.01 o
  -7   6   3        0.97        0.81      0.56 o
  -6   6   3       12.85       13.28      0.77 o
  -5   6   3       61.36       65.63      1.41 o
  -4   6   3       87.47      107.72      1.82 o
  -3   6   3       91.89      106.47      1.82 o
  -2   6   3       17.76       18.38      0.82 o
  -1   6   3      581.04      628.52      5.94 o
   0   6   3        2.39        2.03      0.56 o
   1   6   3        7.03        7.09      0.73 o
   2   6   3       91.64       99.52      1.83 o
   3   6   3       81.47       70.93      1.80 o
   4   6   3      190.98      184.21      3.01 o
   5   6   3      142.70      146.23      2.63 o
   6   6   3      166.55      158.86      2.80 o
   7   6   3        2.18        4.63      1.06 o
   8   6   3       25.20       23.53      2.99 o
   9   6   3      111.73      107.41      4.98 o
  10   6   3       38.27       38.06      2.37 o
  11   6   3        1.72        2.33      1.44 o
  12   6   3        1.82        1.20      1.42 o
  13   6   3        0.92       -1.39      1.39 o
  14   6   3        9.29        7.04      1.84 o
  15   6   3        1.29        1.21      1.71 o
  16   6   3        0.24       -2.00      2.00 o
  17   6   3        1.67        1.21      1.71 o
 -19   7   3        0.02        0.98      1.53 o
 -18   7   3        3.33        1.29      1.58 o
 -17   7   3        0.00       -1.16      1.26 o
 -16   7   3        0.33        0.60      1.24 o
 -15   7   3        0.39       -0.08      1.19 o
 -14   7   3       29.90       23.53      1.80 o
 -13   7   3       20.68       22.23      1.75 o
 -12   7   3       19.96       21.83      1.69 o
 -11   7   3      156.30      139.55      3.66 o
 -10   7   3       57.43       61.90      2.07 o
  -9   7   3      215.24      219.08      3.72 o
  -8   7   3       23.16       21.01      1.27 o
  -7   7   3        8.03        7.97      0.90 o
  -6   7   3        0.00       -0.48      0.48 o
  -5   7   3        0.92        0.78      0.63 o
  -4   7   3       11.86       11.24      0.99 o
  -3   7   3       24.26       28.58      1.31 o
  -2   7   3        0.20       -0.43      0.55 o
  -1   7   3        6.96        5.62      0.70 o
   0   7   3        9.89       10.75      1.01 o
   1   7   3      159.55      165.12      2.73 o
   2   7   3       31.07       29.33      1.91 o
   3   7   3      266.31      271.39      4.06 o
   4   7   3      164.20      161.36      3.00 o
   5   7   3      282.72      274.78      4.67 o
   6   7   3        0.04        0.01      1.05 o
   7   7   3        5.09        6.59      1.34 o
   8   7   3        6.57        7.28      1.53 o
   9   7   3       57.79       52.06      2.77 o
  10   7   3        6.18        7.26      1.65 o
  11   7   3        0.85        2.52      1.96 o
  12   7   3        9.65       10.78      1.64 o
  13   7   3        0.03       -1.42      1.42 o
  14   7   3        0.34        1.30      1.76 o
  15   7   3        1.85        0.02      1.83 o
  16   7   3        5.93        9.51      2.21 o
 -19   8   3        0.15        0.07      1.69 o
 -18   8   3        0.24        1.18      1.70 o
 -17   8   3        5.00        7.56      1.71 o
 -16   8   3        1.60        1.77      1.50 o
 -15   8   3        1.22        0.79      1.34 o
 -14   8   3        2.23        2.30      1.37 o
 -13   8   3        3.40        6.63      1.47 o
 -12   8   3        5.55        5.65      1.41 o
 -11   8   3        8.03        8.59      1.50 o
 -10   8   3      223.67      221.56      5.01 o
  -9   8   3      381.96      371.71      6.95 o
  -8   8   3      104.68      108.31      3.03 o
  -7   8   3        1.16        1.86      1.17 o
  -6   8   3        0.71       -0.85      0.85 o
  -5   8   3        1.48        0.62      0.90 o
  -4   8   3       12.85        9.09      1.02 o
  -3   8   3       11.59       11.30      1.09 o
  -2   8   3        4.98        5.55      0.95 o
  -1   8   3        1.77        2.62      0.83 o
   0   8   3        1.58        2.12      0.83 o
   1   8   3        0.02        0.36      0.81 o
   2   8   3      407.46      399.67      5.95 o
   3   8   3      316.74      322.24      5.16 o
   4   8   3        8.37        7.57      1.23 o
   5   8   3      146.27      141.16      4.02 o
   6   8   3       13.18       13.31      1.71 o
   7   8   3        4.50        7.02      1.69 o
   8   8   3        4.68        2.67      1.59 o
   9   8   3       13.01       12.60      2.02 o
  10   8   3        9.51        8.55      1.89 o
  11   8   3        2.39        1.81      1.65 o
  12   8   3        2.85        4.48      1.88 o
  13   8   3        0.07       -1.74      1.74 o
  14   8   3        6.81        8.43      2.16 o
  15   8   3        2.76        2.60      2.56 o
  16   8   3        0.94        0.82      2.00 o
 -18   9   3        0.01        1.93      1.68 o
 -17   9   3        4.55        4.81      1.90 o
 -16   9   3        3.70        1.26      1.84 o
 -15   9   3        2.58        5.22      1.74 o
 -14   9   3        0.96        1.96      1.44 o
 -13   9   3       10.74       10.73      1.70 o
 -12   9   3        0.01       -0.10      1.40 o
 -11   9   3        2.60        2.62      1.41 o
 -10   9   3        2.70        2.94      1.41 o
  -9   9   3        4.42        4.80      1.69 o
  -8   9   3       97.84       96.36      3.46 o
  -7   9   3        2.93        2.52      1.42 o
  -6   9   3        6.64        3.91      1.44 o
  -5   9   3        3.98        2.96      1.25 o
  -4   9   3       19.58       17.54      1.66 o
  -3   9   3       67.69       64.65      2.29 o
  -2   9   3       34.93       33.75      1.97 o
  -1   9   3       20.30       21.93      1.76 o
   0   9   3        0.88        2.93      1.43 o
   1   9   3       75.25       83.17      2.86 o
   2   9   3        8.01        5.58      1.24 o
   3   9   3        0.10        0.11      1.07 o
   4   9   3        0.08       -1.14      1.14 o
   5   9   3        5.62        6.83      1.63 o
   6   9   3       43.38       43.51      2.57 o
   7   9   3        1.42        2.33      2.36 o
   8   9   3        2.37       -0.43      1.53 o
   9   9   3        3.56        4.41      1.91 o
  10   9   3        1.22       -0.39      1.65 o
  11   9   3        6.68       10.98      2.19 o
  12   9   3        4.53        2.93      2.48 o
  13   9   3        0.00        1.09      1.97 o
  14   9   3        0.20        1.51      1.97 o
  15   9   3        4.41        6.47      2.39 o
 -17  10   3        2.19        3.05      2.16 o
 -16  10   3        0.48        1.05      1.94 o
 -15  10   3       19.13       21.71      2.65 o
 -14  10   3        7.40       12.90      2.36 o
 -13  10   3        2.93        3.89      1.91 o
 -12  10   3        0.01        0.33      1.62 o
 -11  10   3        0.06       -0.24      1.63 o
 -10  10   3        3.31        4.20      2.21 o
  -9  10   3        2.73        2.51      1.78 o
  -8  10   3        5.36        2.89      1.72 o
  -7  10   3        4.87        5.71      1.65 o
  -6  10   3       44.77       51.84      3.11 o
  -5  10   3       23.76       28.45      2.75 o
  -4  10   3       40.74       40.61      2.65 o
  -3  10   3        2.83        4.23      1.69 o
  -2  10   3       13.32       14.72      1.75 o
  -1  10   3        2.27        0.12      1.21 o
   0  10   3       25.67       28.25      2.60 o
   1  10   3       21.07       18.58      1.87 o
   2  10   3        6.27        4.14      1.63 o
   3  10   3       10.14        8.35      1.83 o
   4  10   3       20.10       20.85      2.56 o
   5  10   3        1.23       -0.30      1.86 o
   6  10   3        3.63        1.43      1.56 o
   7  10   3        2.49        4.48      1.87 o
   8  10   3       12.11       14.51      2.35 o
   9  10   3       21.43       22.34      2.74 o
  10  10   3        3.03        5.93      2.10 o
  11  10   3        0.40        1.94      2.07 o
  12  10   3        0.15       -0.34      2.48 o
  13  10   3        0.17       -0.99      2.08 o
  14  10   3        1.75        1.76      2.21 o
 -15  11   3        0.08        1.13      2.00 o
 -14  11   3        2.61        1.22      2.22 o
 -13  11   3        1.61        1.76      1.92 o
 -12  11   3        0.24        0.80      1.87 o
 -11  11   3        0.81        0.49      1.61 o
 -10  11   3        1.28       -1.67      1.67 o
  -9  11   3        7.83        7.80      2.12 o
  -8  11   3        4.98        4.32      2.62 o
  -7  11   3        0.77       -1.84      1.84 o
  -6  11   3        1.31        1.76      2.02 o
  -5  11   3       21.50       26.64      4.17 o
  -4  11   3        0.01       -0.67      2.62 o
  -3  11   3        0.56        0.63      1.65 o
  -2  11   3        8.08        8.56      1.97 o
  -1  11   3        4.03        0.80      1.65 o
   0  11   3        0.09        0.58      1.36 o
   1  11   3        0.00        1.63      1.64 o
   2  11   3        0.50       -1.25      1.59 o
   3  11   3        3.62        2.73      2.24 o
   4  11   3        4.25        6.28      2.32 o
   5  11   3        2.20        1.37      2.09 o
   6  11   3        0.02       -0.80      2.51 o
   7  11   3        1.89       -1.56      2.64 o
   8  11   3        1.47        2.19      2.80 o
   9  11   3       11.93       12.28      3.39 o
  10  11   3        1.13        3.24      2.97 o
  11  11   3        0.06        2.07      3.06 o
  12  11   3        0.78        0.24      3.16 o
 -14  12   3        0.35       -0.27      1.95 o
 -13  12   3        0.88        0.17      4.63 o
 -12  12   3        0.14       -2.11      5.10 o
 -11  12   3        0.42       -3.17      3.17 o
 -10  12   3       11.15       11.71      3.41 o
  -9  12   3        0.42       -3.47      3.47 o
  -8  12   3        9.61        2.79      2.91 o
  -7  12   3        0.48        0.09      2.68 o
  -6  12   3        1.03        0.03      2.10 o
  -5  12   3        0.56        0.67      2.14 o
  -4  12   3        2.38        4.62      2.34 o
  -3  12   3       14.23       19.70      4.29 o
  -2  12   3        9.05        7.85      2.10 o
  -1  12   3        2.75        1.41      1.84 o
   0  12   3        0.02       -0.65      1.62 o
   1  12   3        1.39        2.62      1.84 o
   2  12   3        0.08       -1.09      2.10 o
   3  12   3        1.90        5.10      2.44 o
   4  12   3        9.10       13.14      2.84 o
   5  12   3        0.00       -2.30      5.44 o
   6  12   3        1.87        3.00      2.86 o
   7  12   3       14.14       13.67      3.67 o
   8  12   3        5.56        0.93      3.22 o
   9  12   3        3.83        0.20      3.09 o
  10  12   3        0.60       -3.12      3.29 o
  11  12   3        0.00       -3.10      3.12 o
 -12  13   3        2.03        2.92      5.85 o
 -11  13   3        0.13        3.76      5.73 o
 -10  13   3        1.28        6.23      3.40 o
  -9  13   3        8.46       12.92      3.75 o
  -8  13   3        2.37        0.38      2.93 o
  -7  13   3        0.80        0.92      2.99 o
  -6  13   3        0.03       -0.12      2.77 o
  -5  13   3        3.62        2.41      3.07 o
  -4  13   3        0.00        1.87      2.33 o
  -3  13   3        0.11        0.34      2.16 o
  -2  13   3        2.48       -1.00      2.56 o
  -1  13   3        0.51       -0.36      2.06 o
   0  13   3        0.14       -2.21      2.21 o
   1  13   3        5.45        5.41      2.64 o
   2  13   3       14.37       18.60      3.13 o
   3  13   3        4.62        2.83      2.43 o
   4  13   3        0.16       -0.72      2.34 o
   5  13   3        0.66       -0.22      2.93 o
   6  13   3        0.07       -2.44      2.77 o
   7  13   3        0.04        0.58      2.86 o
   8  13   3        0.08        0.70      3.20 o
   9  13   3        0.09       -1.13      3.09 o
  -9  14   3        0.58        0.58      5.04 o
  -8  14   3        0.00       -2.40      2.91 o
  -7  14   3        0.27        1.11      3.15 o
  -6  14   3        0.02       -0.95      3.12 o
  -5  14   3        6.99        5.74      7.88 o
  -4  14   3        1.89        0.28      2.66 o
  -3  14   3        0.18       -1.89      2.44 o
  -2  14   3        0.54        1.91      3.30 o
  -1  14   3        1.03        2.37      3.05 o
   0  14   3        7.48        5.00      3.45 o
   1  14   3        2.71       -1.53      4.48 o
   2  14   3        0.80        2.76      2.69 o
   3  14   3        0.09        2.06      2.67 o
   4  14   3        2.58        1.35      3.19 o
   5  14   3        0.31       -2.84      2.84 o
   6  14   3        0.95       -2.48      2.92 o
  -4  15   3        0.99        3.23      4.38 o
  -3  15   3        5.94        0.30      3.97 o
  -2  15   3        0.66        5.76      3.51 o
  -1  15   3        0.09        5.65      3.54 o
   0  15   3        0.11        1.20      3.23 o
 -16   0   4       36.84       36.29      2.14 o
 -15   0   4      217.92      212.03      5.08 o
 -14   0   4      131.68      130.20      2.57 o
 -13   0   4      260.91      257.18      4.35 o
 -12   0   4      926.31      871.30     13.05 o
 -11   0   4      773.85      739.57     11.17 o
 -10   0   4      107.59       89.05      1.90 o
  -9   0   4      261.78      262.65      4.38 o
  -8   0   4     1319.83     1312.94     16.74 o
  -7   0   4      195.64      209.44      3.13 o
  -6   0   4     6665.05     6834.36     83.94 o
  -5   0   4      109.37      120.37      2.49 o
  -4   0   4       93.69       81.30      2.46 o
  -3   0   4     2459.92     2575.06     37.33 o
  -2   0   4     1003.03      969.42     38.71 o
  -1   0   4      107.50      106.80      1.72 o
   0   0   4      111.25      102.44      2.13 o
   1   0   4      289.12      292.85      4.57 o
   2   0   4     1074.87     1065.48     14.13 o
   3   0   4        6.57        4.50      0.69 o
   4   0   4       81.79       82.82      2.04 o
   5   0   4     1204.07     1297.15     17.14 o
   6   0   4     1065.12     1112.71     14.92 o
   7   0   4      665.34      667.70     11.04 o
   8   0   4      629.35      577.85      9.86 o
   9   0   4      316.93      296.09      5.94 o
  10   0   4       67.24       63.95      3.66 o
  11   0   4        0.90        1.03      1.10 o
  12   0   4       19.44       16.86      1.62 o
  13   0   4       26.41       34.63      2.16 o
  14   0   4        0.44        0.00      1.34 o
  15   0   4        1.26        1.60      1.66 o
  16   0   4        0.78       -1.06      2.26 o
  17   0   4        7.40       10.37      4.46 o
  18   0   4        1.92        1.67      2.87 o
 -19   1   4        1.86        2.86      1.04 o
 -18   1   4        7.73        7.54      1.71 o
 -17   1   4       17.85       17.11      1.13 o
 -16   1   4        0.25       -0.70      0.70 o
 -15   1   4        0.78        0.55      0.71 o
 -14   1   4      228.53      236.78      6.91 o
 -13   1   4       14.99       15.67      1.06 o
 -12   1   4       20.67       18.70      0.70 o
 -11   1   4      414.94      377.96      4.31 o
 -10   1   4        7.22        9.51      0.45 o
  -9   1   4      116.39      111.25      1.51 o
  -8   1   4      808.56      903.38      8.29 o
  -7   1   4       14.11       17.01      0.58 o
  -6   1   4      756.88      793.38      7.39 o
  -5   1   4     2998.89     3028.53     26.74 o
  -4   1   4      183.00      180.22      2.24 o
  -3   1   4      805.59      815.24      8.20 o
  -2   1   4      424.67      386.88      3.96 o
  -1   1   4       34.65       39.58      1.35 o
   0   1   4        8.83        6.51      0.63 o
   1   1   4      324.34      366.05      4.16 o
   2   1   4      675.44      651.14      6.84 o
   3   1   4      481.35      482.33      5.30 o
   4   1   4       36.42       37.19      1.00 o
   5   1   4       52.50       45.32      1.16 o
   6   1   4      244.03      252.76      3.08 o
   7   1   4     1005.54      980.52     10.12 o
   8   1   4       10.74        9.46      0.91 o
   9   1   4       17.65       16.65      1.07 o
  10   1   4       66.09       72.35      2.07 o
  11   1   4        0.12       -0.77      0.77 o
  12   1   4        0.94        1.50      0.93 o
  13   1   4       81.40       82.42      2.43 o
  14   1   4        0.46        0.42      1.06 o
  15   1   4        4.06        7.95      1.69 o
  16   1   4        0.82        0.15      1.24 o
  17   1   4        5.84        4.26      1.64 o
  18   1   4        4.80        6.30      2.54 o
 -22   2   4        0.03       -0.59      1.09 o
 -21   2   4        0.05       -1.13      1.13 o
 -20   2   4        2.59        1.93      1.28 o
 -19   2   4        6.52        7.02      1.39 o
 -18   2   4        0.00       -0.22      1.06 o
 -17   2   4       12.87       16.36      1.40 o
 -16   2   4        0.99        0.81      0.88 o
 -15   2   4        0.95        2.66      0.91 o
 -14   2   4       23.38       24.11      1.41 o
 -13   2   4       75.24       76.41      2.10 o
 -12   2   4     1715.28     1613.14     16.92 o
 -11   2   4      118.46      116.60      1.83 o
 -10   2   4        1.31        1.98      0.73 o
  -9   2   4       29.49       38.35      0.99 o
  -8   2   4        5.39        7.73      0.38 o
  -7   2   4       83.72       79.73      1.24 o
  -6   2   4     1568.74     1668.09     15.09 o
  -5   2   4      493.68      537.76      5.64 o
  -4   2   4      133.50      132.80      1.76 o
  -3   2   4      389.58      386.99      4.01 o
  -2   2   4        8.95       10.11      0.52 o
  -1   2   4       34.21       40.31      1.04 o
   0   2   4      637.47      673.60      6.59 o
   1   2   4      308.38      318.01      3.52 o
   2   2   4     1068.56     1134.19     11.41 o
   3   2   4      306.57      301.33      3.68 o
   4   2   4      288.11      290.30      3.61 o
   5   2   4      161.71      155.94      2.36 o
   6   2   4       25.02       23.72      0.96 o
   7   2   4       59.10       54.65      1.79 o
   8   2   4      231.47      215.78      3.69 o
   9   2   4      151.31      149.87      3.03 o
  10   2   4        2.44        2.80      0.88 o
  11   2   4        2.01        0.03      0.88 o
  12   2   4       18.04       16.59      1.33 o
  13   2   4        0.19        0.57      2.10 o
  14   2   4        3.17        3.44      2.20 o
  15   2   4        0.13        0.37      1.58 o
  16   2   4        0.44        0.56      1.32 o
  17   2   4        2.40        0.76      1.85 o
  18   2   4        1.03        4.05      1.84 o
 -22   3   4        0.46       -0.48      2.89 o
 -21   3   4        3.98        2.32      1.48 o
 -20   3   4        0.13        1.00      1.43 o
 -19   3   4        0.00        0.29      1.19 o
 -18   3   4       19.60       24.34      2.47 o
 -17   3   4       16.08       18.76      1.73 o
 -16   3   4        2.68        1.51      0.71 o
 -15   3   4       29.60       28.71      1.27 o
 -14   3   4        3.90        1.86      0.65 o
 -13   3   4      193.57      174.53      3.61 o
 -12   3   4      174.75      161.83      2.78 o
 -11   3   4       16.22       14.94      0.78 o
 -10   3   4      103.34       98.39      1.86 o
  -9   3   4        9.89       10.95      0.95 o
  -8   3   4       21.57       17.71      0.59 o
  -7   3   4      199.23      212.17      2.22 o
  -6   3   4      468.79      453.82      4.66 o
  -5   3   4       14.90       18.52      0.68 o
  -4   3   4        5.97        6.41      0.54 o
  -3   3   4        3.60        4.82      0.48 o
  -2   3   4      558.06      619.13      6.16 o
  -1   3   4      150.03      156.01      2.13 o
   0   3   4     1718.27     1774.39     17.36 o
   1   3   4     3396.46     3590.29     31.91 o
   2   3   4      227.66      223.05      3.27 o
   3   3   4      219.04      207.62      3.12 o
   4   3   4      165.48      198.74      3.06 o
   5   3   4      337.72      339.88      4.54 o
   6   3   4      494.58      489.42      6.70 o
   7   3   4      144.06      141.04      2.84 o
   8   3   4       57.84       55.41      2.09 o
   9   3   4       83.44       71.82      2.40 o
  10   3   4        6.24       12.86      1.50 o
  11   3   4        0.54        0.09      1.15 o
  12   3   4       38.42       36.04      1.96 o
  13   3   4       11.64       11.24      1.51 o
  14   3   4       29.50       24.53      1.83 o
  15   3   4        3.81        2.79      3.27 o
  16   3   4        5.73        7.75      1.78 o
  17   3   4        1.58        1.20      2.20 o
  18   3   4        1.23        0.40      1.60 o
 -21   4   4        2.19        1.83      1.71 o
 -20   4   4        3.01        3.53      1.76 o
 -19   4   4        2.11        2.46      1.44 o
 -18   4   4       47.63       56.73      4.30 o
 -17   4   4        3.83        4.55      1.26 o
 -16   4   4        8.37        8.36      0.91 o
 -15   4   4      108.92      104.55      2.33 o
 -14   4   4        4.07        3.93      0.77 o
 -13   4   4       86.21       73.39      1.96 o
 -12   4   4      234.29      221.82      3.63 o
 -11   4   4       20.57       21.55      1.09 o
 -10   4   4        5.60        6.76      0.68 o
  -9   4   4        8.13        7.12      0.54 o
  -8   4   4       16.64       14.49      0.60 o
  -7   4   4       14.46       22.46      0.79 o
  -6   4   4       99.87      109.63      1.62 o
  -5   4   4        0.05       -0.03      0.42 o
  -4   4   4       46.40       37.87      1.04 o
  -3   4   4        0.10        0.40      0.41 o
  -2   4   4      357.00      393.79      4.66 o
  -1   4   4      525.27      633.29      7.48 o
   0   4   4     2498.62     2622.77     23.67 o
   1   4   4     1925.71     1951.00     27.82 o
   2   4   4      235.27      243.98      3.33 o
   3   4   4      189.25      198.76      2.92 o
   4   4   4      221.57      240.32      3.33 o
   5   4   4      105.80      108.05      2.05 o
   6   4   4       30.82       34.69      1.21 o
   7   4   4        0.23        0.61      0.72 o
   8   4   4       79.89       67.00      2.36 o
   9   4   4        1.43        1.63      1.03 o
  10   4   4        6.46        6.20      1.27 o
  11   4   4        0.30        0.89      1.06 o
  12   4   4       31.76       35.24      2.02 o
  13   4   4       12.86       12.48      1.83 o
  14   4   4        0.25       -0.29      1.47 o
  15   4   4        0.07       -0.81      1.52 o
  16   4   4        0.38       -1.10      2.24 o
  17   4   4        0.34        0.32      2.33 o
 -21   5   4        0.03       -2.29      2.40 o
 -20   5   4        1.50        2.04      1.07 o
 -19   5   4        0.01        0.75      1.05 o
 -18   5   4        5.88        8.58      1.28 o
 -17   5   4        6.84        7.37      1.08 o
 -16   5   4        0.00        0.32      0.83 o
 -15   5   4       16.58       15.96      1.51 o
 -14   5   4       29.98       29.20      1.43 o
 -13   5   4        2.51        0.84      0.81 o
 -12   5   4       10.95        9.62      1.03 o
 -11   5   4       58.41       59.00      2.15 o
 -10   5   4        0.44        0.09      0.51 o
  -9   5   4       77.23       74.25      1.59 o
  -8   5   4       35.12       32.24      1.01 o
  -7   5   4       34.16       36.77      1.07 o
  -6   5   4       69.14       77.31      1.46 o
  -5   5   4      421.29      451.65      5.62 o
  -4   5   4       15.08       11.91      0.74 o
  -3   5   4       23.44       32.00      1.27 o
  -2   5   4      213.74      255.30      3.08 o
  -1   5   4      689.09      740.54      8.06 o
   0   5   4       70.83       83.17      1.82 o
   1   5   4      358.70      409.22      5.44 o
   2   5   4      259.44      280.64      3.81 o
   3   5   4      390.72      380.86      4.81 o
   4   5   4      175.27      183.63      2.93 o
   5   5   4        7.53        8.20      1.40 o
   6   5   4      291.60      290.23      4.77 o
   7   5   4       49.97       46.16      1.85 o
   8   5   4       44.74       48.14      2.17 o
   9   5   4        4.33        1.56      2.73 o
  10   5   4       49.68       55.89      3.14 o
  11   5   4        0.85        1.14      1.33 o
  12   5   4       13.62       11.89      1.81 o
  13   5   4        0.12       -0.78      1.74 o
  14   5   4        5.72        2.91      1.70 o
  15   5   4       13.96       14.42      2.13 o
  16   5   4        7.51        9.27      2.05 o
  17   5   4       13.61       22.27      6.97 o
 -20   6   4        2.37        1.31      1.41 o
 -19   6   4        0.40        0.91      1.40 o
 -18   6   4       16.76       16.56      3.21 o
 -17   6   4        0.00       -0.28      1.09 o
 -16   6   4        1.13        1.53      1.02 o
 -15   6   4       40.57       42.83      2.66 o
 -14   6   4        5.65        5.51      1.10 o
 -13   6   4        3.76        3.45      0.99 o
 -12   6   4       20.12       18.87      1.32 o
 -11   6   4      217.91      199.61      4.13 o
 -10   6   4        2.16        1.47      0.73 o
  -9   6   4      321.40      324.77      4.27 o
  -8   6   4      118.35      117.15      2.06 o
  -7   6   4      478.62      465.65      4.92 o
  -6   6   4      145.69      154.47      2.45 o
  -5   6   4      123.47      118.06      1.96 o
  -4   6   4       26.80       32.23      1.06 o
  -3   6   4       52.47       53.48      1.47 o
  -2   6   4       48.07       44.94      1.34 o
  -1   6   4      138.88      152.11      2.47 o
   0   6   4        2.04        1.94      0.58 o
   1   6   4       67.98       70.31      3.01 o
   2   6   4       81.48       78.20      1.92 o
   3   6   4      992.00      974.59     10.93 o
   4   6   4      284.79      281.56      5.69 o
   5   6   4       69.78       76.48      2.21 o
   6   6   4       52.05       50.52      2.52 o
   7   6   4      134.30      141.77      3.71 o
   8   6   4        3.99        5.35      1.48 o
   9   6   4        4.08        5.71      1.56 o
  10   6   4       68.57       69.44      3.18 o
  11   6   4        3.42        3.52      1.57 o
  12   6   4        1.71        2.51      1.53 o
  13   6   4        1.46        0.33      1.56 o
  14   6   4        0.71       -2.51      2.51 o
  15   6   4       16.13       14.92      3.85 o
  16   6   4        1.70        0.07      3.59 o
 -20   7   4        2.74        4.85      1.73 o
 -19   7   4        0.73        1.87      1.60 o
 -18   7   4        0.35        1.13      2.17 o
 -17   7   4        2.45        3.44      1.38 o
 -16   7   4        5.48        3.56      1.35 o
 -15   7   4        4.07        2.54      1.25 o
 -14   7   4       14.30       14.77      1.62 o
 -13   7   4       82.52       78.00      4.58 o
 -12   7   4        1.03        0.69      1.15 o
 -11   7   4       14.50       13.63      1.21 o
 -10   7   4        1.83        0.14      0.91 o
  -9   7   4      105.18       99.17      2.43 o
  -8   7   4      253.59      236.75      3.91 o
  -7   7   4      120.38      117.09      2.23 o
  -6   7   4       11.17       10.03      0.88 o
  -5   7   4        3.39        3.27      0.71 o
  -4   7   4       20.85       27.18      1.16 o
  -3   7   4       11.03       13.66      1.29 o
  -2   7   4      179.27      193.10      3.12 o
  -1   7   4       22.32       25.62      1.18 o
   0   7   4        1.63        0.17      0.66 o
   1   7   4       52.62       52.54      2.32 o
   2   7   4       12.44       11.82      1.23 o
   3   7   4       34.07       33.39      1.64 o
   4   7   4      451.76      427.28      6.70 o
   5   7   4      201.15      202.67      4.63 o
   6   7   4       21.95       21.64      2.11 o
   7   7   4       43.19       41.60      2.64 o
   8   7   4       76.99       72.83      5.18 o
   9   7   4        8.94        9.18      2.24 o
  10   7   4        0.00        0.36      1.84 o
  11   7   4        0.17        0.95      2.61 o
  12   7   4        9.78        9.02      2.47 o
  13   7   4        0.09       -1.35      1.98 o
  14   7   4        0.52       -0.72      2.83 o
  15   7   4        0.06       -1.70      1.90 o
  16   7   4        2.54        4.79      2.14 o
 -19   8   4        1.74        2.04      1.77 o
 -18   8   4        8.11       10.70      1.81 o
 -17   8   4        7.70        9.36      1.75 o
 -16   8   4        1.89        0.78      1.40 o
 -15   8   4        8.40        9.52      1.60 o
 -14   8   4        0.02        1.24      1.31 o
 -13   8   4        2.75        1.01      1.54 o
 -12   8   4       20.10       12.72      1.64 o
 -11   8   4       31.05       30.34      2.07 o
 -10   8   4       68.99       60.15      2.69 o
  -9   8   4       83.36       78.50      2.76 o
  -8   8   4        1.53        2.97      1.41 o
  -7   8   4       21.28       22.40      1.99 o
  -6   8   4        0.00       -0.78      0.78 o
  -5   8   4        0.27        0.34      0.79 o
  -4   8   4       48.22       48.75      1.96 o
  -3   8   4       87.75       89.24      2.49 o
  -2   8   4        7.77        7.55      1.04 o
  -1   8   4       30.33       27.92      1.78 o
   0   8   4       49.43       52.23      1.99 o
   1   8   4       31.58       32.17      1.69 o
   2   8   4      148.07      145.39      3.26 o
   3   8   4       68.16       58.95      2.17 o
   4   8   4        2.21        3.48      1.47 o
   5   8   4       22.17       23.00      2.02 o
   6   8   4       96.33       92.07      3.40 o
   7   8   4        6.38        3.41      1.73 o
   8   8   4       16.46       18.79      2.21 o
   9   8   4        3.36        4.20      2.16 o
  10   8   4       25.45       28.42      2.99 o
  11   8   4        0.07       -0.19      1.74 o
  12   8   4        1.87        2.77      1.94 o
  13   8   4        3.54        1.35      1.96 o
  14   8   4        0.03       -0.71      2.14 o
  15   8   4        0.45        0.45      2.01 o
 -18   9   4        0.86       -0.60      1.62 o
 -17   9   4        2.10        0.59      1.68 o
 -16   9   4        3.17        0.17      1.59 o
 -15   9   4        4.25        4.62      1.71 o
 -14   9   4        2.31        2.33      1.53 o
 -13   9   4        0.58        0.37      1.35 o
 -12   9   4        3.66        2.77      1.48 o
 -11   9   4       34.57       32.90      3.71 o
 -10   9   4       38.50       31.94      2.53 o
  -9   9   4        5.85        4.79      1.94 o
  -8   9   4       27.80       24.96      2.09 o
  -7   9   4        4.89        5.34      1.51 o
  -6   9   4       30.19       38.09      2.32 o
  -5   9   4       12.06       12.73      1.38 o
  -4   9   4        2.37        1.13      1.03 o
  -3   9   4        9.24        7.38      1.40 o
  -2   9   4        3.30        3.36      1.29 o
  -1   9   4        5.99        9.37      1.50 o
   0   9   4        5.49        4.52      1.33 o
   1   9   4      101.41      106.21      4.48 o
   2   9   4       11.94       12.55      1.59 o
   3   9   4        1.72        0.02      1.21 o
   4   9   4        0.70       -0.92      1.41 o
   5   9   4        7.55       11.82      1.85 o
   6   9   4        6.26        4.80      1.69 o
   7   9   4        0.27        3.26      1.70 o
   8   9   4        5.27        0.61      1.74 o
   9   9   4        3.18        0.92      1.93 o
  10   9   4        2.82        2.22      1.99 o
  11   9   4        0.54       -0.13      1.99 o
  12   9   4        0.24       -1.58      1.93 o
  13   9   4        0.03       -1.03      2.02 o
  14   9   4        0.01       -1.79      1.94 o
 -17  10   4        6.12        8.56      2.37 o
 -16  10   4        4.40        4.34      2.30 o
 -15  10   4        0.00        0.97      1.90 o
 -14  10   4        4.11        8.60      2.82 o
 -13  10   4        0.00       -0.57      1.74 o
 -12  10   4        4.35        0.04      1.71 o
 -11  10   4        0.26        0.64      2.04 o
 -10  10   4        0.67       -1.17      1.65 o
  -9  10   4        2.59        2.66      1.87 o
  -8  10   4        3.83        5.08      1.98 o
  -7  10   4        7.16        8.18      1.77 o
  -6  10   4        0.18        1.38      2.56 o
  -5  10   4       13.36       13.12      2.02 o
  -4  10   4      136.05      127.29      3.73 o
  -3  10   4        1.18        3.30      1.44 o
  -2  10   4        0.44        0.27      1.27 o
  -1  10   4       30.07       29.59      2.40 o
   0  10   4        7.51        9.49      1.63 o
   1  10   4       10.44        9.90      1.60 o
   2  10   4        0.81        0.44      1.57 o
   3  10   4        7.77       10.81      2.74 o
   4  10   4        0.39        0.72      1.94 o
   5  10   4        1.05       -0.82      1.86 o
   6  10   4        1.09        0.09      2.47 o
   7  10   4       10.76        4.65      6.82 o
   8  10   4        5.23        7.41      2.16 o
   9  10   4        2.58        2.35      2.04 o
  10  10   4        0.86       -1.85      1.86 o
  11  10   4        0.36       -1.30      2.01 o
  12  10   4        0.00        1.78      2.03 o
  13  10   4        2.98        7.99      2.38 o
 -15  11   4        0.00        3.42      2.17 o
 -14  11   4        0.00       -1.36      1.86 o
 -13  11   4        0.14        1.47      1.88 o
 -12  11   4        0.68        0.31      1.92 o
 -11  11   4        1.25        1.22      1.81 o
 -10  11   4        8.27        9.19      2.27 o
  -9  11   4        4.39        4.01      5.50 o
  -8  11   4        4.12        3.90      2.72 o
  -7  11   4        5.32        6.41      2.25 o
  -6  11   4       47.90       49.58      4.01 o
  -5  11   4        3.29        6.22      2.19 o
  -4  11   4        4.47        4.24      2.18 o
  -3  11   4       20.50       25.36      2.45 o
  -2  11   4       73.01       67.56      3.75 o
  -1  11   4        8.33        9.84      1.89 o
   0  11   4        0.91       -0.21      1.69 o
   1  11   4        8.09        7.93      1.99 o
   2  11   4       24.84       27.97      4.63 o
   3  11   4        2.39        0.73      2.17 o
   4  11   4        0.80       -0.34      2.04 o
   5  11   4        5.88        8.47      2.45 o
   6  11   4        9.11        9.67      3.74 o
   7  11   4        0.01       -1.51      2.81 o
   8  11   4        0.26        0.54      5.89 o
   9  11   4        0.74        1.80      3.14 o
  10  11   4        0.07        1.44      2.93 o
  11  11   4        0.08        1.10      7.42 o
  12  11   4        0.84       -1.63      4.40 o
 -14  12   4        9.22        8.46      2.52 o
 -13  12   4        0.49       -2.69      2.69 o
 -12  12   4        0.94       -1.58      2.69 o
 -11  12   4        0.77       -2.79      2.79 o
 -10  12   4        4.47        2.49      3.13 o
  -9  12   4        0.00       -3.05      3.05 o
  -8  12   4        2.04        4.04      3.00 o
  -7  12   4        0.40       -0.90      2.65 o
  -6  12   4       13.30       17.53      2.92 o
  -5  12   4       17.77       13.95      2.76 o
  -4  12   4       10.62        6.75      2.41 o
  -3  12   4       21.08       26.89      4.19 o
  -2  12   4       17.88       18.50      2.49 o
  -1  12   4       21.30       20.20      2.51 o
   0  12   4        6.84        9.29      2.44 o
   1  12   4        6.93       12.18      4.86 o
   2  12   4        2.97        3.82      2.88 o
   3  12   4        0.02        1.63      2.39 o
   4  12   4        6.37        7.14      2.67 o
   5  12   4        2.24        0.27      2.80 o
   6  12   4        5.43        6.60      3.30 o
   7  12   4        4.98        3.75      3.27 o
   8  12   4        2.18        1.60      3.22 o
   9  12   4        0.00       -2.31      2.96 o
  10  12   4        0.01        4.29      3.29 o
 -12  13   4        0.87       -1.31      3.21 o
 -11  13   4        0.63        0.75      3.16 o
 -10  13   4        2.41        4.09      3.46 o
  -9  13   4        3.34        4.40      5.04 o
  -8  13   4        0.39        1.39      3.02 o
  -7  13   4        2.17        4.31      3.29 o
  -6  13   4        0.06        0.31      3.02 o
  -5  13   4        0.16        1.53      2.41 o
  -4  13   4        2.80       -0.74      2.74 o
  -3  13   4       14.12       12.82      4.15 o
  -2  13   4        5.75        4.59      2.54 o
  -1  13   4        1.76        1.13      2.00 o
   0  13   4        0.96        0.77      2.29 o
   1  13   4        1.35        3.55      2.57 o
   2  13   4        9.70       11.04      2.81 o
   3  13   4        1.10       -1.50      2.44 o
   4  13   4        0.06        1.04      2.99 o
   5  13   4        0.27        5.61      3.12 o
   6  13   4        2.50        7.20      3.40 o
   7  13   4        0.73        2.27      3.33 o
   8  13   4        0.12       -0.25      3.29 o
  -9  14   4        2.58        3.02      3.33 o
  -8  14   4        0.52       -1.21      4.36 o
  -7  14   4        1.59       -2.04      2.96 o
  -6  14   4        7.65        8.04      3.61 o
  -5  14   4        0.76        4.92      3.79 o
  -4  14   4        3.41        4.49      2.67 o
  -3  14   4        0.59        1.19      2.64 o
  -2  14   4        1.30        3.28      2.67 o
  -1  14   4        1.92       -0.96      2.98 o
   0  14   4        0.00       -1.80      3.01 o
   1  14   4        0.02       -2.44      2.44 o
   2  14   4        0.57        2.95      2.69 o
   3  14   4        0.13       -0.79      3.13 o
   4  14   4        0.80       -1.35      3.54 o
   5  14   4        0.27       -2.77      2.77 o
 -20   1   5        2.88        1.13      1.14 o
 -19   1   5       10.00       11.07      1.55 o
 -18   1   5        4.81        4.09      1.09 o
 -17   1   5        8.43        8.25      1.01 o
 -16   1   5        2.08        1.92      0.56 o
 -15   1   5       17.48       16.96      0.72 o
 -14   1   5       13.50       12.33      0.97 o
 -13   1   5        9.39        7.87      0.68 o
 -12   1   5      385.87      371.15      4.12 o
 -11   1   5       31.87       31.13      0.90 o
 -10   1   5        1.57        0.40      0.43 o
  -9   1   5       21.31       20.69      0.56 o
  -8   1   5       45.57       51.91      0.94 o
  -7   1   5      537.54      578.94      5.66 o
  -6   1   5      391.39      402.67      4.44 o
  -5   1   5        0.22       -0.36      0.47 o
  -4   1   5        0.02        0.96      0.49 o
  -3   1   5        1.42        2.89      0.42 o
  -2   1   5      153.46      150.72      2.16 o
  -1   1   5      722.77      706.08      7.41 o
   0   1   5       24.06       24.72      0.81 o
   1   1   5      218.00      247.19      3.20 o
   2   1   5      900.44      921.86      9.54 o
   3   1   5      204.72      211.68      2.92 o
   4   1   5       27.51       31.21      1.07 o
   5   1   5       21.13       23.68      0.98 o
   6   1   5      157.58      161.77      2.44 o
   7   1   5      185.51      199.04      3.28 o
   8   1   5       39.14       42.92      1.73 o
   9   1   5       12.56       12.96      1.18 o
  10   1   5       17.02       14.60      1.22 o
  11   1   5        0.71        0.00      0.90 o
  12   1   5       12.88       12.49      1.30 o
  13   1   5        1.15        1.55      1.12 o
  14   1   5        3.64        4.30      1.25 o
  15   1   5        1.85        2.98      1.23 o
  16   1   5        1.38        5.47      1.96 o
  17   1   5        0.01       -1.55      2.40 o
 -22   2   5        0.00       -0.52      1.13 o
 -21   2   5        0.60       -0.92      1.73 o
 -20   2   5        2.13        1.46      2.25 o
 -19   2   5        6.81        6.54      1.37 o
 -18   2   5        3.98        4.86      1.12 o
 -17   2   5       13.75       14.23      1.30 o
 -16   2   5        8.92        9.00      0.86 o
 -15   2   5       24.04       19.71      0.81 o
 -14   2   5      251.49      235.38      3.15 o
 -13   2   5       64.13       58.20      1.44 o
 -12   2   5      745.41      708.85      7.35 o
 -11   2   5        3.86        3.19      0.63 o
 -10   2   5      280.10      267.80      3.22 o
  -9   2   5      258.77      265.85      2.59 o
  -8   2   5      124.83      140.51      1.75 o
  -7   2   5      106.17      107.02      1.58 o
  -6   2   5      308.71      297.69      3.53 o
  -5   2   5      117.64      120.94      1.74 o
  -4   2   5       99.40       96.40      1.52 o
  -3   2   5      368.63      383.08      3.87 o
  -2   2   5     1007.16     1094.93     10.65 o
  -1   2   5      574.87      623.39      6.72 o
   0   2   5      129.48      145.24      2.10 o
   1   2   5      404.76      453.15      5.20 o
   2   2   5     1761.54     1857.11     18.28 o
   3   2   5      469.94      453.03      5.27 o
   4   2   5      676.98      644.88      7.09 o
   5   2   5       26.31       28.04      1.22 o
   6   2   5       66.09       65.44      1.67 o
   7   2   5       12.18       12.44      1.06 o
   8   2   5        5.14        5.10      1.03 o
   9   2   5       19.38       20.02      1.45 o
  10   2   5        7.72        9.37      1.15 o
  11   2   5        5.23        6.98      1.16 o
  12   2   5        0.64        0.14      1.01 o
  13   2   5        1.33        0.00      1.22 o
  14   2   5        6.19        7.66      1.84 o
  15   2   5        0.27        0.19      2.17 o
  16   2   5        0.02        2.39      1.66 o
  17   2   5        0.06        1.42      2.65 o
 -22   3   5        0.94        0.61      1.43 o
 -21   3   5        0.14        1.04      1.36 o
 -20   3   5        2.82        3.28      1.63 o
 -19   3   5        6.28        6.58      1.61 o
 -18   3   5        1.29        0.77      1.17 o
 -17   3   5        0.90        0.11      0.65 o
 -16   3   5        0.40       -0.49      0.56 o
 -15   3   5        3.37        3.48      0.74 o
 -14   3   5       81.33       77.80      1.88 o
 -13   3   5       47.30       56.19      2.15 o
 -12   3   5       46.69       47.32      1.63 o
 -11   3   5        0.01        0.20      0.58 o
 -10   3   5       33.07       27.93      1.18 o
  -9   3   5       34.11       37.44      0.92 o
  -8   3   5       13.76       11.01      0.66 o
  -7   3   5      105.69       91.16      1.52 o
  -6   3   5      119.20      124.78      1.85 o
  -5   3   5      196.17      191.79      2.47 o
  -4   3   5      330.29      336.43      3.77 o
  -3   3   5      254.12      286.34      3.15 o
  -2   3   5      281.56      328.93      4.18 o
  -1   3   5      190.57      208.52      2.91 o
   0   3   5     1787.22     1880.50     20.01 o
   1   3   5     2251.89     2391.13     23.29 o
   2   3   5      244.31      269.30      3.89 o
   3   3   5      446.91      451.27      5.79 o
   4   3   5        2.10        3.60      0.82 o
   5   3   5       44.32       44.46      1.41 o
   6   3   5      137.32      132.55      2.67 o
   7   3   5       29.94       27.61      1.35 o
   8   3   5        0.12        0.67      1.05 o
   9   3   5        0.32        0.81      1.01 o
  10   3   5        1.84        1.86      1.06 o
  11   3   5        1.30        0.40      1.13 o
  12   3   5        2.64        4.92      2.47 o
  13   3   5        0.80        1.93      1.57 o
  14   3   5        4.90        2.96      1.82 o
  15   3   5        0.63        0.50      1.65 o
  16   3   5        3.45        3.55      1.78 o
  17   3   5        0.54        1.10      2.13 o
 -22   4   5        1.12        0.97      1.74 o
 -21   4   5        0.01       -0.72      1.49 o
 -20   4   5        0.47        0.34      1.36 o
 -19   4   5        1.63        0.14      0.96 o
 -18   4   5        0.48        0.21      0.80 o
 -17   4   5        0.60       -0.78      0.78 o
 -16   4   5        2.60        3.03      0.95 o
 -15   4   5       84.03       78.27      4.24 o
 -14   4   5       12.16       12.35      1.03 o
 -13   4   5       10.03        9.03      1.08 o
 -12   4   5       54.17       56.70      2.75 o
 -11   4   5       39.29       38.31      1.47 o
 -10   4   5       40.61       38.65      1.07 o
  -9   4   5        0.01       -0.19      0.43 o
  -8   4   5        3.38        1.58      0.37 o
  -7   4   5       12.91       11.17      0.70 o
  -6   4   5        8.57        5.10      0.57 o
  -5   4   5        5.08        6.02      0.59 o
  -4   4   5        5.31        3.14      0.58 o
  -3   4   5      354.18      342.13      3.95 o
  -2   4   5       25.32       25.64      0.93 o
  -1   4   5       28.72       33.51      1.27 o
   0   4   5     1200.17     1186.54     13.22 o
   1   4   5      707.26      729.41      7.45 o
   2   4   5      140.93      131.00      2.34 o
   3   4   5       31.40       26.67      1.11 o
   4   4   5       11.84        9.44      0.85 o
   5   4   5       46.41       47.42      1.51 o
   6   4   5      112.81      113.07      2.59 o
   7   4   5       19.09       21.08      1.42 o
   8   4   5       31.40       36.54      2.32 o
   9   4   5       89.49       89.86      2.92 o
  10   4   5        0.83        0.43      1.33 o
  11   4   5        0.75        3.06      1.48 o
  12   4   5        8.75        8.39      1.77 o
  13   4   5        0.17        0.60      3.08 o
  14   4   5       12.55       10.61      2.06 o
  15   4   5       10.29       10.14      2.63 o
  16   4   5        3.14        0.13      2.18 o
  17   4   5        0.23        5.09      2.44 o
 -21   5   5        0.06       -0.93      1.76 o
 -20   5   5        1.36        0.63      1.49 o
 -19   5   5       13.66       16.39      1.46 o
 -18   5   5        0.61        2.49      1.14 o
 -17   5   5       14.20       15.69      1.26 o
 -16   5   5        5.54        4.09      1.50 o
 -15   5   5        5.46        4.43      1.00 o
 -14   5   5       45.43       38.95      1.63 o
 -13   5   5       15.85       14.94      1.18 o
 -12   5   5        2.93        3.03      0.94 o
 -11   5   5       11.25       10.74      0.82 o
 -10   5   5        0.45       -0.48      0.56 o
  -9   5   5       67.70       72.90      1.56 o
  -8   5   5       44.90       41.86      1.14 o
  -7   5   5      184.86      185.97      2.49 o
  -6   5   5       16.40       16.17      0.85 o
  -5   5   5      318.42      310.52      3.81 o
  -4   5   5       91.95      104.20      2.17 o
  -3   5   5        0.69        2.37      0.59 o
  -2   5   5        3.75        2.30      0.65 o
  -1   5   5       13.43       21.86      1.46 o
   0   5   5       40.83       32.79      1.27 o
   1   5   5        0.25       -0.38      0.60 o
   2   5   5        0.85        0.13      0.71 o
   3   5   5       21.86       21.05      1.13 o
   4   5   5      190.60      185.96      3.06 o
   5   5   5      256.60      245.66      3.72 o
   6   5   5      315.57      316.90      5.98 o
   7   5   5        3.12        2.75      1.21 o
   8   5   5        2.17        1.63      1.34 o
   9   5   5        3.78        2.82      1.46 o
  10   5   5       20.10       27.02      2.20 o
  11   5   5       21.64       22.99      2.22 o
  12   5   5        6.62        6.79      1.78 o
  13   5   5       12.66       10.26      2.54 o
  14   5   5        9.51       12.33      3.37 o
  15   5   5        6.29        3.26      3.04 o
  16   5   5        1.94        7.55      5.71 o
 -21   6   5        0.05       -1.87      2.28 o
 -20   6   5        1.64        0.59      1.34 o
 -19   6   5        0.04       -1.46      1.46 o
 -18   6   5        0.15        1.01      1.35 o
 -17   6   5       14.45       18.15      1.63 o
 -16   6   5        4.14        4.17      1.72 o
 -15   6   5        1.07       -0.63      1.18 o
 -14   6   5       26.64       25.96      1.52 o
 -13   6   5        0.36       -0.85      0.85 o
 -12   6   5        3.52        1.43      0.97 o
 -11   6   5       20.49       21.84      1.17 o
 -10   6   5        1.36        1.19      0.80 o
  -9   6   5      616.72      601.14      6.50 o
  -8   6   5       13.68       16.31      1.05 o
  -7   6   5      174.11      162.80      2.45 o
  -6   6   5        8.00        7.75      0.74 o
  -5   6   5        2.06        3.36      0.64 o
  -4   6   5        3.81        6.06      0.74 o
  -3   6   5      220.38      239.65      3.61 o
  -2   6   5       53.67       53.89      1.61 o
  -1   6   5       50.03       55.42      1.66 o
   0   6   5       58.01       62.61      1.74 o
   1   6   5       23.04       20.03      1.81 o
   2   6   5       17.44       16.97      1.21 o
   3   6   5       52.58       51.33      1.88 o
   4   6   5        0.55       -0.95      0.95 o
   5   6   5      132.10      132.30      2.96 o
   6   6   5        1.65        1.97      1.25 o
   7   6   5        2.80        2.49      1.47 o
   8   6   5        9.69        9.08      2.40 o
   9   6   5       54.42       46.58      3.42 o
  10   6   5        0.09       -0.35      1.82 o
  11   6   5        0.06       -1.76      1.76 o
  12   6   5        0.04       -1.88      2.93 o
  13   6   5        4.37        4.02      2.40 o
  14   6   5        0.68       -1.95      1.95 o
  15   6   5        0.30        0.70      3.56 o
  16   6   5        1.76        2.08      2.47 o
 -20   7   5        0.32       -1.02      1.51 o
 -19   7   5        0.06        0.36      1.48 o
 -18   7   5        0.03        0.45      1.35 o
 -17   7   5        0.04        2.16      1.82 o
 -16   7   5       19.63       20.28      1.81 o
 -15   7   5        1.45        1.23      1.21 o
 -14   7   5        0.01        0.46      1.17 o
 -13   7   5        2.18        2.39      1.24 o
 -12   7   5        7.52        7.98      1.16 o
 -11   7   5       71.43       67.67      2.21 o
 -10   7   5        1.33        1.20      1.24 o
  -9   7   5       89.09       80.50      2.64 o
  -8   7   5      174.68      172.52      3.06 o
  -7   7   5      130.20      137.70      3.91 o
  -6   7   5        0.29       -0.46      0.68 o
  -5   7   5        4.98        5.53      0.84 o
  -4   7   5       50.18       54.17      1.62 o
  -3   7   5        9.71       10.36      0.94 o
  -2   7   5       44.92       47.10      2.23 o
  -1   7   5        7.07        8.61      1.06 o
   0   7   5       40.78       37.88      1.99 o
   1   7   5       19.37       21.69      1.55 o
   2   7   5        3.87        2.10      1.10 o
   3   7   5       38.52       40.28      1.97 o
   4   7   5       78.24       80.80      2.64 o
   5   7   5       76.98       84.33      3.68 o
   6   7   5        3.53        4.98      1.71 o
   7   7   5       42.27       34.61      3.24 o
   8   7   5        0.45       -1.21      1.86 o
   9   7   5        3.83        3.05      2.05 o
  10   7   5       17.48       23.47      4.73 o
  11   7   5        8.64       10.69      2.60 o
  12   7   5        0.45       -1.99      1.99 o
  13   7   5        0.13       -2.63      2.78 o
  14   7   5        3.84        8.66      2.76 o
  15   7   5        0.02       -1.79      2.22 o
 -19   8   5        0.09       -0.63      1.64 o
 -18   8   5        0.78        0.16      1.82 o
 -17   8   5        0.05       -0.47      1.39 o
 -16   8   5        0.29        0.29      1.40 o
 -15   8   5        1.50        1.39      1.36 o
 -14   8   5        0.11       -0.05      1.30 o
 -13   8   5        3.83        3.62      1.84 o
 -12   8   5       16.70       16.49      2.00 o
 -11   8   5        9.04        7.20      1.52 o
 -10   8   5       39.30       40.20      3.26 o
  -9   8   5      126.02      128.63      3.39 o
  -8   8   5      205.91      211.27      3.98 o
  -7   8   5       35.36       31.81      1.67 o
  -6   8   5        1.03       -0.51      0.92 o
  -5   8   5        3.09       -0.19      0.92 o
  -4   8   5       16.55       17.19      1.55 o
  -3   8   5       48.53       48.20      1.94 o
  -2   8   5        0.31       -0.94      1.02 o
  -1   8   5        0.67       -0.14      1.12 o
   0   8   5        3.76        2.66      1.18 o
   1   8   5       26.66       25.99      1.61 o
   2   8   5       26.14       27.03      1.65 o
   3   8   5       70.21       73.16      2.53 o
   4   8   5       23.19       18.08      1.98 o
   5   8   5       16.88       17.25      2.18 o
   6   8   5        1.87        3.16      1.77 o
   7   8   5        1.03       -1.17      1.81 o
   8   8   5       15.27        9.79      2.56 o
   9   8   5       30.63       44.16      6.36 o
  10   8   5        1.46       -0.95      4.27 o
  11   8   5       14.72       21.42      3.25 o
  12   8   5        3.64        2.44      1.99 o
  13   8   5        0.24        1.95      2.06 o
  14   8   5        2.38        0.15      2.10 o
 -18   9   5        0.26        2.65      1.76 o
 -17   9   5        4.13        4.68      2.60 o
 -16   9   5        3.31        3.03      1.65 o
 -15   9   5       11.79       14.53      2.90 o
 -14   9   5        0.39        1.24      1.43 o
 -13   9   5        2.26        0.24      1.47 o
 -12   9   5        2.46        1.64      1.96 o
 -11   9   5        6.12        4.56      1.78 o
 -10   9   5       83.02       92.64      3.99 o
  -9   9   5        0.03       -0.51      1.65 o
  -8   9   5        2.85        2.96      1.50 o
  -7   9   5      111.09      114.22      3.39 o
  -6   9   5        0.51        0.00      1.00 o
  -5   9   5       15.94       14.71      1.46 o
  -4   9   5       16.42       12.34      1.58 o
  -3   9   5        4.94        4.05      1.37 o
  -2   9   5       30.43       26.83      1.93 o
  -1   9   5        0.01        0.28      1.17 o
   0   9   5        0.05        1.42      1.26 o
   1   9   5        3.15        2.41      1.34 o
   2   9   5        4.36        1.19      1.52 o
   3   9   5        1.11        1.82      1.58 o
   4   9   5       33.11       34.09      2.94 o
   5   9   5       29.10       31.25      2.38 o
   6   9   5        2.65        5.59      2.00 o
   7   9   5        2.88        1.50      1.88 o
   8   9   5        0.01        0.32      1.86 o
   9   9   5        0.55        0.15      1.90 o
  10   9   5       23.63       21.42      2.78 o
  11   9   5        0.02        1.29      2.03 o
  12   9   5        0.62        1.10      2.07 o
  13   9   5        0.17       -0.77      2.14 o
 -17  10   5        0.08       -0.09      2.02 o
 -16  10   5        1.26        2.92      2.13 o
 -15  10   5        1.49        2.23      2.94 o
 -14  10   5        2.09        0.86      1.96 o
 -13  10   5        5.37        4.70      1.95 o
 -12  10   5        0.51        2.62      1.77 o
 -11  10   5        5.51        3.90      2.40 o
 -10  10   5        0.09        0.73      1.74 o
  -9  10   5       53.40       56.24      3.40 o
  -8  10   5        0.12       -0.12      1.52 o
  -7  10   5        0.30       -1.73      1.73 o
  -6  10   5        0.47        0.22      1.44 o
  -5  10   5        0.20       -0.52      1.29 o
  -4  10   5       36.03       30.20      2.15 o
  -3  10   5       25.74       24.90      2.03 o
  -2  10   5        1.05        1.40      1.34 o
  -1  10   5        0.01       -1.29      1.29 o
   0  10   5       10.54       11.43      1.69 o
   1  10   5        0.33       -1.46      1.46 o
   2  10   5        1.36       -0.43      1.56 o
   3  10   5      110.21      105.40      4.87 o
   4  10   5        0.67        3.50      2.13 o
   5  10   5        1.36        3.91      3.04 o
   6  10   5        0.24       -2.10      2.52 o
   7  10   5        1.86        3.97      3.43 o
   8  10   5        0.06        1.39      2.79 o
   9  10   5       20.13       19.86      3.87 o
  10  10   5        0.99        2.57      2.99 o
  11  10   5        2.00        5.97      3.39 o
  12  10   5        5.83        7.95      3.59 o
 -16  11   5        5.03        4.62      5.23 o
 -15  11   5        2.36        6.35      2.25 o
 -14  11   5        2.82        5.06      2.24 o
 -13  11   5        0.08       -0.69      1.78 o
 -12  11   5        8.43        9.68      2.31 o
 -11  11   5        6.45        8.52      2.32 o
 -10  11   5       32.84       33.73      6.11 o
  -9  11   5        0.13       -2.04      2.53 o
  -8  11   5        0.01       -1.60      3.36 o
  -7  11   5       17.41       20.92      2.79 o
  -6  11   5        0.00       -1.88      1.88 o
  -5  11   5        1.90       -1.39      2.05 o
  -4  11   5        1.31       -0.13      1.54 o
  -3  11   5        8.32        7.10      2.27 o
  -2  11   5        5.15        9.23      1.74 o
  -1  11   5        8.86        8.40      1.71 o
   0  11   5        5.44        7.29      2.23 o
   1  11   5        3.21        3.21      1.93 o
   2  11   5       44.12       43.08      3.63 o
   3  11   5       39.15       45.55      5.98 o
   4  11   5        0.01        0.55      2.20 o
   5  11   5        6.22        3.80      2.91 o
   6  11   5        0.14        0.49      3.49 o
   7  11   5        1.96        5.39      3.14 o
   8  11   5        0.50        0.69      2.93 o
   9  11   5        0.94       -3.09      3.25 o
  10  11   5        3.43       -1.27      3.01 o
  11  11   5        0.62        0.43      3.24 o
 -14  12   5        0.07       -2.75      2.75 o
 -13  12   5        0.00       -0.34      3.07 o
 -12  12   5        1.20        2.98      3.11 o
 -11  12   5       11.59        5.46      3.23 o
 -10  12   5        7.42        9.33      3.47 o
  -9  12   5        9.24       12.93      3.65 o
  -8  12   5        0.26       -0.31      2.71 o
  -7  12   5        0.80        1.52      2.69 o
  -6  12   5        8.19        6.27      2.46 o
  -5  12   5       26.08       25.91      3.19 o
  -4  12   5       22.05       25.20      3.56 o
  -3  12   5        7.75        7.15      2.43 o
  -2  12   5        0.38        0.26      1.83 o
  -1  12   5        3.16        7.74      2.18 o
   0  12   5        3.85        3.37      2.08 o
   1  12   5        2.07        1.12      2.63 o
   2  12   5        6.46       10.08      2.76 o
   3  12   5       12.97        8.40      3.36 o
   4  12   5        0.95        3.95      3.19 o
   5  12   5        0.00       -1.60      2.68 o
   6  12   5        2.02        6.04      7.38 o
   7  12   5        3.48       -2.93      2.93 o
   8  12   5        0.44       -0.79      7.02 o
   9  12   5        2.74        2.46      7.42 o
 -12  13   5        0.00       -2.49      3.29 o
 -11  13   5        2.23       -2.86      6.23 o
 -10  13   5       12.22        6.16      3.60 o
  -9  13   5        0.67        3.86      3.31 o
  -8  13   5        1.20       -0.36      3.07 o
  -7  13   5        0.56        0.87      2.98 o
  -6  13   5        4.10        4.07      3.30 o
  -5  13   5        0.70        0.48      2.36 o
  -4  13   5        0.93        0.85      2.43 o
  -3  13   5        0.22       -0.83      2.41 o
  -2  13   5        4.27        2.68      2.44 o
  -1  13   5        3.39        1.73      2.09 o
   0  13   5        3.21        7.02      4.68 o
   1  13   5        2.58        5.42      3.67 o
   2  13   5        1.32        5.79      2.65 o
   3  13   5        0.29        0.52      2.46 o
   4  13   5        5.88        6.54      6.44 o
   5  13   5        0.85        1.59      3.25 o
   6  13   5        0.43       -0.44      3.22 o
   7  13   5        0.45       -1.10      3.22 o
  -9  14   5        1.66        0.80      4.47 o
  -8  14   5        1.38        0.01      3.09 o
  -7  14   5        0.40       -0.71      3.28 o
  -6  14   5        1.40       -0.43      3.17 o
  -5  14   5       11.15       11.57      3.94 o
  -4  14   5        8.44       14.98      3.36 o
  -3  14   5        0.26       -3.34      4.05 o
  -2  14   5        4.45        6.02      5.90 o
  -1  14   5        2.13        2.30      3.35 o
   0  14   5        2.59        2.12      3.03 o
   1  14   5        0.12       -2.44      2.44 o
   2  14   5        0.17       -2.42      2.42 o
   3  14   5        0.48        0.11      3.18 o
 -19   0   6        3.15        3.04      1.04 o
 -18   0   6       15.25       16.52      1.40 o
 -17   0   6        5.94        6.59      0.96 o
 -16   0   6       15.63       15.85      1.17 o
 -15   0   6       17.82       19.45      1.66 o
 -14   0   6      143.29      134.89      3.07 o
 -13   0   6        3.48        3.32      0.96 o
 -12   0   6        4.38        4.20      0.92 o
 -11   0   6       40.65       34.14      1.53 o
 -10   0   6       84.43       87.64      2.10 o
  -9   0   6        6.68        3.74      0.97 o
  -8   0   6       33.63       35.79      1.30 o
  -7   0   6     1862.59     1960.49     29.01 o
  -6   0   6     8471.35     8674.51    123.82 o
  -5   0   6      535.79      509.58      9.07 o
  -4   0   6        2.48        1.99      0.71 o
  -3   0   6     1418.35     1324.41     17.82 o
  -2   0   6      117.64      123.84      3.42 o
  -1   0   6      221.07      223.24      5.69 o
   0   0   6       46.95       38.24      1.36 o
   1   0   6      268.34      285.16      4.91 o
   2   0   6        2.85        1.65      0.76 o
   3   0   6       19.46       18.71      1.31 o
   4   0   6        7.73        9.13      1.08 o
   5   0   6       57.39       65.50      2.26 o
   6   0   6      670.71      695.23     11.75 o
   7   0   6      552.84      510.16      9.49 o
   8   0   6        0.33       -1.19      1.19 o
   9   0   6        1.78        0.59      1.22 o
  10   0   6       35.17       35.74      2.28 o
  11   0   6        5.47        6.32      2.35 o
  12   0   6       19.51       30.39      2.84 o
  13   0   6       56.17       59.42      5.18 o
  14   0   6        0.00       -0.49      2.64 o
  15   0   6        0.88        0.92      2.57 o
  16   0   6        0.77       -0.97      2.45 o
  17   0   6        6.01       12.98      3.37 o
 -21   1   6        8.07       11.94      1.38 o
 -20   1   6        4.53        3.07      1.16 o
 -19   1   6        0.31       -0.68      1.04 o
 -18   1   6        1.58        2.37      0.67 o
 -17   1   6        2.67        2.26      0.60 o
 -16   1   6       36.65       35.73      1.14 o
 -15   1   6       27.36       25.74      0.96 o
 -14   1   6        4.73        3.95      0.66 o
 -13   1   6      423.49      398.85      4.88 o
 -12   1   6      717.27      677.59      7.66 o
 -11   1   6      103.01       98.49      1.49 o
 -10   1   6       16.57       15.03      0.57 o
  -9   1   6        0.16        0.18      0.33 o
  -8   1   6      109.61      119.61      1.86 o
  -7   1   6     1094.25     1166.64     11.63 o
  -6   1   6     2544.00     2756.38     28.52 o
  -5   1   6      521.44      561.92      6.60 o
  -4   1   6       70.55       75.58      1.60 o
  -3   1   6      437.98      459.90      4.88 o
  -2   1   6      678.33      714.09      8.27 o
  -1   1   6      558.50      564.74      6.79 o
   0   1   6      111.03      117.67      1.79 o
   1   1   6      182.56      160.60      2.50 o
   2   1   6        0.18       -0.52      0.52 o
   3   1   6       45.59       48.72      1.76 o
   4   1   6       38.25       38.31      1.29 o
   5   1   6      201.37      198.09      3.05 o
   6   1   6      250.89      237.80      3.51 o
   7   1   6      287.21      278.33      4.74 o
   8   1   6      164.61      160.07      3.41 o
   9   1   6        0.01        0.48      0.93 o
  10   1   6       18.59       21.27      1.48 o
  11   1   6        2.90        2.61      1.09 o
  12   1   6        0.17        0.10      1.27 o
  13   1   6       38.56       47.45      2.50 o
  14   1   6       25.35       28.98      3.08 o
  15   1   6        1.11        1.94      1.80 o
  16   1   6        0.07        1.06      2.45 o
 -22   2   6        0.63       -0.19      1.25 o
 -21   2   6        1.15        1.12      1.26 o
 -20   2   6        0.07       -1.10      1.17 o
 -19   2   6        0.43        1.95      1.16 o
 -18   2   6        1.89        2.66      0.85 o
 -17   2   6        0.21       -0.65      0.65 o
 -16   2   6        0.00        0.84      0.58 o
 -15   2   6        5.05        5.31      0.68 o
 -14   2   6       32.70       31.53      1.16 o
 -13   2   6      100.19       93.38      1.91 o
 -12   2   6       85.29       85.29      1.84 o
 -11   2   6        0.90        0.59      0.46 o
 -10   2   6      125.63      111.99      1.59 o
  -9   2   6       35.29       38.44      1.20 o
  -8   2   6      430.16      444.77      4.92 o
  -7   2   6        0.21       -0.29      0.61 o
  -6   2   6      657.05      685.75      7.28 o
  -5   2   6      568.15      560.14      5.74 o
  -4   2   6        5.56        3.72      0.54 o
  -3   2   6       22.90       22.19      0.82 o
  -2   2   6       94.61       84.33      1.68 o
  -1   2   6        5.21        2.23      0.72 o
   0   2   6      647.75      732.80      7.95 o
   1   2   6        0.26        2.00      0.66 o
   2   2   6       20.54       21.67      1.05 o
   3   2   6       25.35       18.78      0.99 o
   4   2   6        2.94        2.98      0.68 o
   5   2   6        7.46        7.63      0.87 o
   6   2   6     1142.62     1135.65     11.97 o
   7   2   6      256.11      234.44      4.29 o
   8   2   6       46.45       45.68      1.94 o
   9   2   6        3.32        1.92      1.00 o
  10   2   6        4.41        3.55      1.12 o
  11   2   6       11.46       12.20      3.57 o
  12   2   6        6.61       11.86      1.63 o
  13   2   6       29.72       30.17      6.41 o
  14   2   6        2.68        1.44      3.58 o
  15   2   6        1.04        7.00      2.39 o
  16   2   6        0.49       -0.42      2.03 o
 -22   3   6        0.30       -1.29      3.92 o
 -21   3   6        0.11        1.29      1.47 o
 -20   3   6        0.06        2.09      1.45 o
 -19   3   6        3.78        2.90      0.78 o
 -18   3   6       10.12       10.93      0.93 o
 -17   3   6        2.95        2.93      0.69 o
 -16   3   6        7.98        9.09      0.80 o
 -15   3   6        1.05       -0.24      0.62 o
 -14   3   6       42.91       41.21      1.71 o
 -13   3   6      847.46      787.97      9.03 o
 -12   3   6      171.37      170.87      2.82 o
 -11   3   6       18.04       20.37      0.91 o
 -10   3   6       41.66       41.24      1.00 o
  -9   3   6       63.03       58.52      1.28 o
  -8   3   6       44.21       39.10      1.08 o
  -7   3   6      881.02      881.63      8.11 o
  -6   3   6       52.85       58.13      1.30 o
  -5   3   6       45.11       61.41      1.33 o
  -4   3   6       57.93       57.05      1.29 o
  -3   3   6        1.27       -0.38      0.38 o
  -2   3   6       47.16       74.47      1.52 o
  -1   3   6       20.52       16.54      1.13 o
   0   3   6      287.56      325.48      5.03 o
   1   3   6      514.63      555.61      6.95 o
   2   3   6       19.06       17.48      0.97 o
   3   3   6      168.39      168.45      2.79 o
   4   3   6        7.31        7.73      0.83 o
   5   3   6       30.81       34.86      1.74 o
   6   3   6      117.05      119.52      2.44 o
   7   3   6       11.70       13.01      1.33 o
   8   3   6       15.23       13.63      1.35 o
   9   3   6       20.84       20.02      2.40 o
  10   3   6        4.42        8.20      1.94 o
  11   3   6        6.27        7.26      1.74 o
  12   3   6        0.51       -0.61      1.52 o
  13   3   6        1.52        2.22      2.08 o
  14   3   6        1.96        1.43      2.14 o
  15   3   6        0.17       -1.13      3.62 o
  16   3   6        0.32       -1.00      2.19 o
 -22   4   6        1.51        1.37      2.58 o
 -21   4   6        0.11       -0.73      1.53 o
 -20   4   6        8.44        7.38      0.91 o
 -19   4   6        1.43        1.43      0.85 o
 -18   4   6        0.06       -0.16      0.81 o
 -17   4   6        0.71       -0.70      0.70 o
 -16   4   6        3.31        4.14      0.81 o
 -15   4   6        1.05        0.07      0.70 o
 -14   4   6        6.18        5.78      0.95 o
 -13   4   6      215.59      203.87      3.67 o
 -12   4   6      277.70      271.78      6.07 o
 -11   4   6      219.93      203.74      2.85 o
 -10   4   6       45.29       40.35      1.14 o
  -9   4   6        6.91        6.25      0.64 o
  -8   4   6      283.20      280.05      3.62 o
  -7   4   6       11.22       10.82      0.71 o
  -6   4   6       78.37       69.72      1.43 o
  -5   4   6       89.84       88.89      1.70 o
  -4   4   6       60.50       66.00      1.47 o
  -3   4   6       21.15       18.40      1.17 o
  -2   4   6      267.08      296.68      4.69 o
  -1   4   6      422.55      430.91      5.73 o
   0   4   6     1402.57     1480.29     16.34 o
   1   4   6        2.93        0.03      0.65 o
   2   4   6        2.29        3.81      0.76 o
   3   4   6        6.80        7.35      0.87 o
   4   4   6       40.96       36.48      1.49 o
   5   4   6      158.62      166.69      4.11 o
   6   4   6      275.37      262.29      5.30 o
   7   4   6      240.47      240.68      7.74 o
   8   4   6       44.70       44.46      2.56 o
   9   4   6        0.10       -1.30      1.30 o
  10   4   6        1.17        2.17      1.51 o
  11   4   6       21.18       22.06      2.82 o
  12   4   6       19.21       17.42      3.82 o
  13   4   6        7.11        5.43      2.49 o
  14   4   6        2.34        6.78      2.40 o
  15   4   6        0.22       -0.29      2.16 o
  16   4   6        0.03        0.73      2.22 o
 -21   5   6        3.59        4.16      0.95 o
 -20   5   6        0.14       -0.65      0.90 o
 -19   5   6        0.03        0.18      0.92 o
 -18   5   6       13.59       13.99      1.30 o
 -17   5   6        2.36        2.61      1.03 o
 -16   5   6        1.29        0.94      0.92 o
 -15   5   6       14.73       15.82      1.42 o
 -14   5   6        2.78        1.09      0.92 o
 -13   5   6       19.12       18.49      1.31 o
 -12   5   6       20.16       17.02      1.37 o
 -11   5   6      118.88      119.29      2.40 o
 -10   5   6       16.05       17.69      0.93 o
  -9   5   6       34.02       30.55      1.14 o
  -8   5   6       79.29       78.50      1.63 o
  -7   5   6      815.60      790.87      8.15 o
  -6   5   6       12.07       11.51      0.84 o
  -5   5   6       24.79       20.64      0.99 o
  -4   5   6       36.55       49.71      1.37 o
  -3   5   6       11.75       10.36      0.87 o
  -2   5   6       17.89       15.42      1.04 o
  -1   5   6       65.12       61.42      1.73 o
   0   5   6        0.08       -0.32      0.57 o
   1   5   6        7.93        8.29      0.88 o
   2   5   6      107.25      110.14      2.70 o
   3   5   6      244.51      239.41      4.04 o
   4   5   6      503.08      493.37      6.70 o
   5   5   6      103.21       96.39      2.55 o
   6   5   6       53.59       54.59      2.52 o
   7   5   6       13.23       11.36      1.85 o
   8   5   6       11.17       10.68      2.32 o
   9   5   6       19.57       15.83      2.76 o
  10   5   6        9.13       12.04      2.45 o
  11   5   6        6.26        8.34      2.42 o
  12   5   6        8.32       15.34      2.75 o
  13   5   6        5.88        4.41      2.50 o
  14   5   6        4.99        7.30      2.70 o
  15   5   6        5.74        7.84      2.73 o
 -21   6   6        3.55        2.56      1.19 o
 -20   6   6       13.08       16.12      1.57 o
 -19   6   6        1.90        2.54      1.20 o
 -18   6   6        6.48        6.43      1.38 o
 -17   6   6        6.51        9.40      1.47 o
 -16   6   6        3.01        1.58      1.20 o
 -15   6   6        2.59        2.29      1.17 o
 -14   6   6        0.02       -0.31      1.04 o
 -13   6   6        0.14       -1.10      1.16 o
 -12   6   6        5.20        4.07      0.82 o
 -11   6   6        8.81        8.07      1.00 o
 -10   6   6       84.03       80.89      2.44 o
  -9   6   6      693.00      660.50      7.12 o
  -8   6   6      146.44      144.67      2.36 o
  -7   6   6        0.02       -0.58      0.58 o
  -6   6   6        0.64        0.27      0.75 o
  -5   6   6       81.79       81.33      2.41 o
  -4   6   6        3.65        2.18      0.78 o
  -3   6   6       13.99        9.95      0.95 o
  -2   6   6      240.54      248.72      4.10 o
  -1   6   6       16.62       17.62      1.23 o
   0   6   6        2.85        2.01      1.01 o
   1   6   6       19.81       18.87      1.49 o
   2   6   6      177.41      176.35      3.78 o
   3   6   6      220.13      214.90      4.29 o
   4   6   6        0.66       -0.73      1.06 o
   5   6   6        7.57        4.58      1.66 o
   6   6   6       61.09       56.15      3.03 o
   7   6   6       37.98       40.03      3.40 o
   8   6   6       11.45       13.10      2.50 o
   9   6   6        1.14        0.99      2.10 o
  10   6   6       22.89       24.23      4.79 o
  11   6   6       20.57       20.97      3.10 o
  12   6   6        2.30        1.12      2.59 o
  13   6   6       15.87       12.01      2.95 o
  14   6   6        0.08        2.23      2.53 o
  15   6   6        1.21        2.65      2.55 o
 -20   7   6        0.48       -0.96      1.31 o
 -19   7   6        1.89        1.25      1.58 o
 -18   7   6        3.35        4.08      1.51 o
 -17   7   6        0.07       -1.56      1.97 o
 -16   7   6        0.23        0.53      1.21 o
 -15   7   6       14.85       15.26      1.68 o
 -14   7   6        0.26        0.00      1.26 o
 -13   7   6       28.85       29.95      2.62 o
 -12   7   6       15.20       15.70      1.68 o
 -11   7   6       10.83        9.17      1.49 o
 -10   7   6      151.90      153.21      3.92 o
  -9   7   6       22.96       24.20      1.50 o
  -8   7   6       21.04       19.45      1.39 o
  -7   7   6      251.49      238.98      3.84 o
  -6   7   6       44.86       42.84      1.63 o
  -5   7   6       51.31       49.32      1.73 o
  -4   7   6       40.04       34.66      1.62 o
  -3   7   6      278.27      268.35      4.50 o
  -2   7   6       32.55       26.89      1.54 o
  -1   7   6      139.63      126.34      3.65 o
   0   7   6       11.03       11.32      1.40 o
   1   7   6        4.09        2.57      1.16 o
   2   7   6       10.01        9.43      1.35 o
   3   7   6       16.32       19.21      2.22 o
   4   7   6        0.53        0.05      1.28 o
   5   7   6        3.26        1.75      1.68 o
   6   7   6        0.22        1.01      1.96 o
   7   7   6        6.27        6.25      2.21 o
   8   7   6        2.48        2.36      2.05 o
   9   7   6        0.21       -1.47      1.98 o
  10   7   6       10.83        9.91      2.73 o
  11   7   6        8.56       10.30      4.95 o
  12   7   6        5.20        8.79      2.89 o
  13   7   6        1.70        3.78      2.62 o
  14   7   6        0.00        0.21      2.52 o
 -19   8   6        0.23       -0.28      1.73 o
 -18   8   6        2.11        0.34      1.84 o
 -17   8   6        0.04        1.51      1.53 o
 -16   8   6        3.91        0.54      1.40 o
 -15   8   6        3.57        2.64      1.43 o
 -14   8   6        0.23       -1.00      1.25 o
 -13   8   6        0.59       -0.68      1.27 o
 -12   8   6        0.18        0.82      1.31 o
 -11   8   6       27.25       26.16      2.06 o
 -10   8   6        2.64        0.65      1.32 o
  -9   8   6        2.24        0.31      1.04 o
  -8   8   6        0.27       -0.95      0.95 o
  -7   8   6       29.84       30.26      2.36 o
  -6   8   6        5.17        5.15      1.12 o
  -5   8   6        0.42       -0.16      0.95 o
  -4   8   6        1.29        2.38      1.07 o
  -3   8   6        7.95        4.14      1.27 o
  -2   8   6       80.80       78.99      2.80 o
  -1   8   6       31.29       26.64      1.89 o
   0   8   6       12.71       11.69      1.55 o
   1   8   6        4.67        4.30      1.55 o
   2   8   6       22.84       20.09      1.75 o
   3   8   6       28.18       29.08      2.21 o
   4   8   6        6.20        1.75      1.74 o
   5   8   6       15.28       18.46      2.37 o
   6   8   6        0.02       -1.94      1.94 o
   7   8   6        2.01        5.25      2.26 o
   8   8   6       32.50       32.44      3.50 o
   9   8   6        5.16        5.26      2.83 o
  10   8   6       21.84       23.34      3.72 o
  11   8   6        1.21       -0.54      2.41 o
  12   8   6        6.27        3.03      4.37 o
  13   8   6        0.28       -1.26      2.37 o
 -18   9   6        5.35        6.10      1.90 o
 -17   9   6        1.04        2.15      1.75 o
 -16   9   6        2.02        4.69      2.46 o
 -15   9   6        6.65        7.12      2.08 o
 -14   9   6        0.19       -1.56      1.56 o
 -13   9   6        0.45        0.70      2.47 o
 -12   9   6        7.91        6.72      1.90 o
 -11   9   6        1.63       -0.68      1.50 o
 -10   9   6        3.62        3.74      3.00 o
  -9   9   6       20.85       21.45      2.40 o
  -8   9   6       23.64       25.03      1.90 o
  -7   9   6       22.75       24.72      1.87 o
  -6   9   6       22.20       21.05      1.77 o
  -5   9   6       28.45       25.57      1.93 o
  -4   9   6       26.73       30.10      2.03 o
  -3   9   6       13.58       14.13      1.69 o
  -2   9   6        3.73        1.88      1.34 o
  -1   9   6       44.35       36.30      2.19 o
   0   9   6        0.18       -1.52      1.52 o
   1   9   6        5.04        6.41      1.53 o
   2   9   6       12.68       10.09      1.95 o
   3   9   6        7.23        8.54      2.28 o
   4   9   6        2.53        1.48      1.96 o
   5   9   6        0.03       -0.48      2.74 o
   6   9   6        5.93        7.06      2.94 o
   7   9   6        5.51        5.34      2.87 o
   8   9   6        1.42        2.32      2.93 o
   9   9   6        0.53        2.37      3.25 o
  10   9   6        1.51        0.16      2.08 o
  11   9   6        0.45       -0.10      2.10 o
  12   9   6        1.27       -0.27      2.73 o
 -17  10   6        9.07       12.99      2.58 o
 -16  10   6        7.34        7.29      2.32 o
 -15  10   6        0.04       -0.64      1.89 o
 -14  10   6        4.31        3.01      3.33 o
 -13  10   6       11.07       10.29      2.89 o
 -12  10   6        0.11       -0.43      1.77 o
 -11  10   6        0.28       -1.21      1.72 o
 -10  10   6        3.87        6.20      2.03 o
  -9  10   6       16.13       24.36      2.83 o
  -8  10   6        2.86        5.39      2.10 o
  -7  10   6        7.71        7.54      1.77 o
  -6  10   6        5.42        3.90      1.62 o
  -5  10   6        8.74       10.46      1.92 o
  -4  10   6        5.18        2.01      1.82 o
  -3  10   6        3.35        2.23      1.40 o
  -2  10   6        4.86        2.85      1.46 o
  -1  10   6       16.78       13.63      1.85 o
   0  10   6       10.35        4.57      2.12 o
   1  10   6       43.29       40.19      2.81 o
   2  10   6        1.25        0.42      2.45 o
   3  10   6       19.17       20.34      2.98 o
   4  10   6        0.20       -0.23      2.42 o
   5  10   6       22.75       25.27      3.82 o
   6  10   6        0.57       -2.24      2.65 o
   7  10   6        0.19       -2.68      2.68 o
   8  10   6        0.44        6.45      3.25 o
   9  10   6        0.89       -0.06      2.91 o
  10  10   6        0.01        2.43      3.17 o
  11  10   6        1.20       -0.10      3.56 o
 -16  11   6        0.17       -0.71      4.71 o
 -15  11   6        1.88        3.15      2.28 o
 -14  11   6        6.48        8.20      2.38 o
 -13  11   6        1.77        7.45      2.25 o
 -12  11   6        5.18        5.78      2.97 o
 -11  11   6        0.03        0.86      2.77 o
 -10  11   6        6.02        5.07      3.15 o
  -9  11   6        0.00       -1.02      3.03 o
  -8  11   6        6.89        3.85      3.64 o
  -7  11   6        8.21        9.48      2.72 o
  -6  11   6        1.89        0.61      1.68 o
  -5  11   6        0.04       -0.19      1.61 o
  -4  11   6        3.68       -0.71      1.58 o
  -3  11   6        0.06       -1.39      1.39 o
  -2  11   6        1.91       -0.54      1.68 o
  -1  11   6        3.05        3.49      1.96 o
   0  11   6        0.89       -1.30      1.66 o
   1  11   6        0.05       -1.62      2.08 o
   2  11   6        1.85       -0.56      2.15 o
   3  11   6        8.25       10.49      3.35 o
   4  11   6        0.78        1.07      2.24 o
   5  11   6        1.82        1.90      4.17 o
   6  11   6        1.06        2.12      3.01 o
   7  11   6        3.60        2.16      3.10 o
   8  11   6        0.03        3.03      3.19 o
   9  11   6        0.08       -1.08      8.51 o
  10  11   6        0.17        0.44      3.34 o
 -14  12   6        2.14        8.20      3.44 o
 -13  12   6        0.67        1.54      3.27 o
 -12  12   6        5.81       -3.04      3.04 o
 -11  12   6        2.63        5.86      4.51 o
 -10  12   6        0.04        4.85      3.72 o
  -9  12   6        0.73        3.28      3.19 o
  -8  12   6        1.63        3.65      5.88 o
  -7  12   6        0.05        3.53      3.10 o
  -6  12   6        2.03        0.53      2.25 o
  -5  12   6        8.56       15.99      3.20 o
  -4  12   6        1.11       -0.32      1.74 o
  -3  12   6        2.80        4.05      1.94 o
  -2  12   6        0.06       -0.72      1.92 o
  -1  12   6        0.14        0.05      2.13 o
   0  12   6        2.71        0.95      2.39 o
   1  12   6        8.23        5.64      2.74 o
   2  12   6        6.85        7.14      4.81 o
   3  12   6        0.01       -1.94      2.73 o
   4  12   6        1.59       -1.78      3.02 o
   5  12   6        0.03       -1.53      3.01 o
   6  12   6        5.91        7.62      7.03 o
   7  12   6        0.72        1.21      3.34 o
   8  12   6        0.05       -0.70      3.38 o
 -11  13   6        3.58        5.98      3.63 o
 -10  13   6        4.44        3.43      3.40 o
  -9  13   6        0.51        3.18      3.24 o
  -8  13   6        0.01        0.41      3.08 o
  -7  13   6        4.63       10.25      3.63 o
  -6  13   6        2.27        9.51      4.15 o
  -5  13   6        0.31        2.17      3.55 o
  -4  13   6        3.90        5.00      2.68 o
  -3  13   6        2.72        2.97      3.71 o
  -2  13   6        0.00       -2.33      2.33 o
  -1  13   6        7.77        8.81      2.90 o
   0  13   6        0.96        0.10      2.55 o
   1  13   6        1.90        1.31      2.65 o
   2  13   6        0.04       -2.45      2.45 o
   3  13   6        0.04       -0.27      3.06 o
   4  13   6        2.16        7.31      3.43 o
   5  13   6        0.43        0.94      3.26 o
  -8  14   6        2.80        2.55      3.65 o
  -7  14   6        0.23       -2.04      3.27 o
  -6  14   6        0.34       -0.21      3.32 o
  -5  14   6        0.14        6.43      3.65 o
  -4  14   6        0.72        3.18      2.82 o
  -3  14   6        6.67       15.21      4.01 o
  -2  14   6        8.16       16.62      4.15 o
  -1  14   6        2.38       -2.34      3.14 o
   0  14   6        0.32        0.48      3.16 o
   1  14   6        1.26       -2.22      2.56 o
   2  14   6        0.00        2.28      3.27 o
 -22   1   7        0.52        0.34      1.13 o
 -21   1   7        1.23        2.13      1.29 o
 -20   1   7        0.13        0.70      0.76 o
 -19   1   7        2.24        2.81      0.78 o
 -18   1   7        1.25        0.87      0.68 o
 -17   1   7        1.72        0.23      0.63 o
 -16   1   7       13.40       13.88      0.90 o
 -15   1   7       17.22       18.11      0.96 o
 -14   1   7        2.27        1.47      0.83 o
 -13   1   7        9.17       11.04      1.13 o
 -12   1   7      101.33       92.04      1.67 o
 -11   1   7        4.59        6.42      0.58 o
 -10   1   7       17.16       15.66      0.65 o
  -9   1   7      210.41      211.64      2.88 o
  -8   1   7       12.48       17.64      0.82 o
  -7   1   7       29.64       35.65      1.13 o
  -6   1   7       14.57       14.60      0.93 o
  -5   1   7      633.23      639.22      7.56 o
  -4   1   7      139.47      135.58      2.41 o
  -3   1   7        0.01        0.78      0.45 o
  -2   1   7        1.13       -0.50      0.52 o
  -1   1   7       92.45       95.18      2.30 o
   0   1   7      396.15      416.45      4.76 o
   1   1   7        5.32        8.79      0.82 o
   2   1   7      128.55      125.48      2.35 o
   3   1   7        0.20        0.34      0.64 o
   4   1   7       11.59       10.29      0.93 o
   5   1   7       66.04       64.98      1.86 o
   6   1   7        0.00       -0.95      0.95 o
   7   1   7       29.42       31.85      2.07 o
   8   1   7       10.53        9.98      1.61 o
   9   1   7        3.63        4.67      1.31 o
  10   1   7        0.04        1.25      1.70 o
  11   1   7        5.63       10.19      3.38 o
  12   1   7        0.01        0.75      1.61 o
  13   1   7        6.31        9.04      2.10 o
  14   1   7        7.86       10.80      2.46 o
  15   1   7        0.22       -2.45      2.64 o
  16   1   7        0.02        2.33      2.94 o
 -22   2   7        0.31       -1.18      1.18 o
 -21   2   7        2.76        3.07      1.43 o
 -20   2   7        1.51        1.71      0.79 o
 -19   2   7        5.48        4.34      0.84 o
 -18   2   7        6.51        8.27      0.84 o
 -17   2   7       22.20       21.84      1.05 o
 -16   2   7        4.49        5.21      0.75 o
 -15   2   7       12.78       11.89      0.94 o
 -14   2   7      334.00      301.94      4.18 o
 -13   2   7       16.37       13.18      0.98 o
 -12   2   7       86.62       88.73      1.76 o
 -11   2   7        0.65        1.02      0.50 o
 -10   2   7      212.57      184.99      2.68 o
  -9   2   7       50.34       48.49      1.20 o
  -8   2   7        8.75        7.02      0.69 o
  -7   2   7       28.64       23.24      0.97 o
  -6   2   7      180.99      180.08      2.68 o
  -5   2   7      448.76      462.23      5.04 o
  -4   2   7       25.91       21.88      0.96 o
  -3   2   7      113.76      117.69      2.32 o
  -2   2   7      193.85      195.04      3.18 o
  -1   2   7        2.46        2.15      0.62 o
   0   2   7      219.61      239.03      3.43 o
   1   2   7      234.82      250.02      3.59 o
   2   2   7       29.71       30.49      1.22 o
   3   2   7       57.75       52.13      1.87 o
   4   2   7        0.45       -0.43      0.70 o
   5   2   7       23.19       26.44      1.31 o
   6   2   7      229.36      238.56      4.06 o
   7   2   7        1.50        1.40      1.26 o
   8   2   7        3.91        4.80      1.29 o
   9   2   7        0.77        2.97      1.65 o
  10   2   7        7.09        8.47      1.75 o
  11   2   7        2.58        0.89      1.57 o
  12   2   7        0.09        0.41      2.12 o
  13   2   7        0.67        0.59      2.20 o
  14   2   7        0.09       -2.05      2.05 o
  15   2   7        0.03        0.48      2.91 o
 -22   3   7        0.03        1.80      1.51 o
 -21   3   7        0.16       -0.83      2.23 o
 -20   3   7        0.60       -0.76      0.76 o
 -19   3   7        3.64        5.82      0.90 o
 -18   3   7        3.73        4.40      1.01 o
 -17   3   7       13.55       13.79      0.99 o
 -16   3   7        0.00        0.72      0.70 o
 -15   3   7        0.31        0.47      0.80 o
 -14   3   7       41.27       35.00      1.36 o
 -13   3   7        5.83        3.10      0.88 o
 -12   3   7      247.64      236.76      3.29 o
 -11   3   7       76.41       73.83      1.50 o
 -10   3   7        5.78        6.82      0.69 o
  -9   3   7      179.69      187.23      2.61 o
  -8   3   7       14.09       11.55      0.83 o
  -7   3   7       34.44       31.97      1.07 o
  -6   3   7      235.77      210.67      2.87 o
  -5   3   7        6.39        6.90      0.68 o
  -4   3   7       20.29       22.02      0.93 o
  -3   3   7      166.43      154.63      2.58 o
  -2   3   7       61.57       55.78      1.68 o
  -1   3   7       72.95       74.22      2.49 o
   0   3   7       31.28       29.60      1.32 o
   1   3   7       54.59       49.74      1.56 o
   2   3   7      119.92      113.77      2.33 o
   3   3   7        4.94        4.25      0.88 o
   4   3   7        3.91        3.71      1.15 o
   5   3   7      248.46      244.57      4.15 o
   6   3   7        4.46        6.00      1.27 o
   7   3   7       34.94       35.67      2.10 o
   8   3   7       56.75       56.93      2.97 o
   9   3   7        0.24       -1.76      1.76 o
  10   3   7        2.38        5.36      2.24 o
  11   3   7        2.71        1.59      2.26 o
  12   3   7       14.19       12.70      2.75 o
  13   3   7        1.42        4.43      2.74 o
  14   3   7        3.50        4.56      5.05 o
  15   3   7        0.31        0.65      2.19 o
 -22   4   7        0.14       -0.18      1.67 o
 -21   4   7        1.19        0.64      0.82 o
 -20   4   7        1.53        1.29      0.90 o
 -19   4   7        7.27        7.26      1.06 o
 -18   4   7        5.59        6.20      0.90 o
 -17   4   7        7.25        6.22      0.91 o
 -16   4   7        9.46        8.13      0.96 o
 -15   4   7        6.72        7.89      0.95 o
 -14   4   7       70.73       70.98      1.95 o
 -13   4   7        0.14        0.98      0.87 o
 -12   4   7       98.23       97.79      1.93 o
 -11   4   7      434.89      417.18      4.70 o
 -10   4   7        0.23        0.42      0.58 o
  -9   4   7      296.70      295.39      3.74 o
  -8   4   7      449.28      434.24      4.68 o
  -7   4   7       56.84       57.27      1.51 o
  -6   4   7      210.54      188.77      2.77 o
  -5   4   7       74.75       77.97      1.67 o
  -4   4   7       99.08      104.63      1.97 o
  -3   4   7       74.48       80.26      1.88 o
  -2   4   7      167.84      175.44      3.49 o
  -1   4   7       55.66       54.17      1.64 o
   0   4   7       23.96       27.29      1.89 o
   1   4   7       25.24       22.65      1.28 o
   2   4   7      104.59      108.08      2.56 o
   3   4   7      555.19      543.32      7.20 o
   4   4   7      142.18      137.34      3.45 o
   5   4   7       71.87       71.43      2.81 o
   6   4   7        1.87        3.69      1.66 o
   7   4   7        0.06        0.87      3.10 o
   8   4   7        4.29        2.60      2.01 o
   9   4   7        4.34        3.02      2.92 o
  10   4   7       22.18       20.18      2.83 o
  11   4   7        1.65        0.70      2.21 o
  12   4   7        1.73       -0.25      2.35 o
  13   4   7        6.27        6.05      2.75 o
  14   4   7        0.78        1.76      2.50 o
  15   4   7        0.09        1.81      4.24 o
 -21   5   7        3.14        5.51      1.62 o
 -20   5   7        0.03       -0.49      0.98 o
 -19   5   7        0.09       -0.04      1.06 o
 -18   5   7        2.20        2.18      0.93 o
 -17   5   7        9.82       10.82      1.12 o
 -16   5   7        0.20        1.01      0.88 o
 -15   5   7        2.68        2.48      0.90 o
 -14   5   7        0.12        0.10      0.82 o
 -13   5   7       29.37       27.31      1.39 o
 -12   5   7      120.07      113.01      2.04 o
 -11   5   7       26.50       24.90      1.11 o
 -10   5   7       27.32       24.65      1.06 o
  -9   5   7       31.83       27.27      1.13 o
  -8   5   7      115.40      119.21      2.28 o
  -7   5   7      944.52      901.41      8.68 o
  -6   5   7        2.67        3.87      0.72 o
  -5   5   7        0.00       -0.47      0.60 o
  -4   5   7      140.29      144.85      2.49 o
  -3   5   7        3.76        1.43      0.61 o
  -2   5   7       21.54       21.81      1.28 o
  -1   5   7        5.96        9.27      1.04 o
   0   5   7      320.43      302.11      5.19 o
   1   5   7       90.66       90.56      3.20 o
   2   5   7      209.89      210.44      4.22 o
   3   5   7        2.04        1.08      1.12 o
   4   5   7       75.91       75.86      2.56 o
   5   5   7       76.64       75.18      3.51 o
   6   5   7        6.10        4.31      2.16 o
   7   5   7       62.78       62.35      7.56 o
   8   5   7        0.47        1.43      1.98 o
   9   5   7        0.78       -1.96      1.96 o
  10   5   7        8.30        7.51      2.59 o
  11   5   7        3.98        7.99      3.25 o
  12   5   7       16.25       14.80      3.51 o
  13   5   7        0.03       -0.61      2.42 o
  14   5   7        0.28        3.05      2.60 o
 -21   6   7       10.22       16.32      1.85 o
 -20   6   7        5.84        5.58      1.41 o
 -19   6   7        1.29        0.85      1.19 o
 -18   6   7        0.46        0.31      1.08 o
 -17   6   7        0.05       -0.63      1.04 o
 -16   6   7        0.46        0.99      1.04 o
 -15   6   7       15.86       17.40      1.73 o
 -14   6   7       12.31       13.23      1.55 o
 -13   6   7        0.44       -0.85      0.85 o
 -12   6   7        3.52        4.65      1.00 o
 -11   6   7       17.76       20.88      1.29 o
 -10   6   7        8.21        7.23      1.22 o
  -9   6   7      157.71      157.74      4.35 o
  -8   6   7        2.75        2.57      0.85 o
  -7   6   7      352.54      359.45      4.65 o
  -6   6   7       11.58       13.07      1.05 o
  -5   6   7        8.49        8.32      1.05 o
  -4   6   7        5.47        5.93      1.03 o
  -3   6   7        1.90        2.53      1.01 o
  -2   6   7       58.59       53.29      2.12 o
  -1   6   7        2.07        1.74      1.50 o
   0   6   7       81.46       92.28      2.78 o
   1   6   7      221.59      223.57      4.48 o
   2   6   7       33.66       28.97      1.81 o
   3   6   7        3.35        2.09      1.13 o
   4   6   7        1.29        0.33      1.28 o
   5   6   7       14.80        7.83      2.24 o
   6   6   7        0.39        1.35      1.99 o
   7   6   7       27.78       29.04      3.09 o
   8   6   7       25.52       23.46      3.03 o
   9   6   7       15.58       16.18      2.94 o
  10   6   7        5.44        4.78      4.53 o
  11   6   7        2.71        2.70      2.37 o
  12   6   7        5.90        9.66      2.89 o
  13   6   7        1.44        0.44      2.37 o
  14   6   7        0.08        4.07      3.80 o
 -20   7   7        6.05        5.64      1.60 o
 -19   7   7        0.07        0.22      1.27 o
 -18   7   7        0.92       -0.13      1.24 o
 -17   7   7        4.12        4.93      1.50 o
 -16   7   7        1.22        1.24      1.37 o
 -15   7   7        2.59        1.68      2.12 o
 -14   7   7        0.04       -0.58      1.20 o
 -13   7   7       14.17       15.28      1.70 o
 -12   7   7        5.25        3.08      1.37 o
 -11   7   7       11.48       11.20      1.68 o
 -10   7   7        0.07        0.27      1.12 o
  -9   7   7       61.89       54.03      2.88 o
  -8   7   7       27.09       30.70      1.74 o
  -7   7   7        2.74        2.65      1.00 o
  -6   7   7      145.40      138.63      3.16 o
  -5   7   7        2.38        1.27      1.01 o
  -4   7   7        7.79        6.71      1.16 o
  -3   7   7       16.60       15.96      1.58 o
  -2   7   7        5.19        6.26      2.20 o
  -1   7   7        1.73        0.42      1.30 o
   0   7   7       44.69       46.07      2.90 o
   1   7   7       28.09       26.53      2.07 o
   2   7   7        1.15        1.95      1.26 o
   3   7   7        1.26        0.98      1.94 o
   4   7   7        0.05       -0.94      1.56 o
   5   7   7        2.08        3.11      2.03 o
   6   7   7        1.07        1.66      2.13 o
   7   7   7        2.83        4.52      2.32 o
   8   7   7       14.45       19.06      3.05 o
   9   7   7        1.97        5.59      4.77 o
  10   7   7        4.92        6.00      3.25 o
  11   7   7        0.94        3.55      2.59 o
  12   7   7        2.22        3.09      2.73 o
  13   7   7        1.90        5.39      2.74 o
 -19   8   7        1.12        1.11      1.36 o
 -18   8   7        0.05       -1.41      1.41 o
 -17   8   7        1.34        1.70      1.80 o
 -16   8   7        1.17       -1.39      1.39 o
 -15   8   7        4.05        4.69      1.55 o
 -14   8   7        0.11       -0.54      1.29 o
 -13   8   7        2.69        5.57      1.51 o
 -12   8   7        6.12        2.56      1.58 o
 -11   8   7        0.69        0.47      1.36 o
 -10   8   7       18.78       19.35      1.85 o
  -9   8   7        6.24        5.94      1.38 o
  -8   8   7        5.32        3.80      1.28 o
  -7   8   7        5.30        4.52      1.26 o
  -6   8   7        2.23        1.54      1.09 o
  -5   8   7        0.88        0.36      1.06 o
  -4   8   7       74.08       69.46      2.67 o
  -3   8   7       59.44       48.49      2.38 o
  -2   8   7       63.25       69.04      2.70 o
  -1   8   7        1.60        1.90      1.44 o
   0   8   7       14.65       14.59      1.69 o
   1   8   7        0.69        0.83      1.42 o
   2   8   7       36.58       35.16      3.36 o
   3   8   7        0.93        1.50      2.16 o
   4   8   7       14.34       14.51      2.93 o
   5   8   7        0.66       -2.73      3.23 o
   6   8   7        0.01        0.97      3.79 o
   7   8   7        4.01        5.78      2.58 o
   8   8   7        0.08       -0.87      3.16 o
   9   8   7        5.97       10.91      5.37 o
  10   8   7       23.07       25.93      3.64 o
  11   8   7        0.78        0.16      2.35 o
  12   8   7        0.10       -0.98      3.07 o
 -18   9   7        2.34        1.96      1.98 o
 -17   9   7        0.02       -1.77      1.77 o
 -16   9   7        0.00        1.32      1.88 o
 -15   9   7        0.00       -0.26      1.79 o
 -14   9   7        1.84        3.27      1.83 o
 -13   9   7        0.64       -0.04      2.22 o
 -12   9   7        0.97        0.76      1.70 o
 -11   9   7       10.13        8.49      2.02 o
 -10   9   7       28.33       27.16      2.62 o
  -9   9   7        9.65       11.77      1.79 o
  -8   9   7        1.21        2.46      1.29 o
  -7   9   7       11.98       12.11      1.63 o
  -6   9   7        1.21        2.58      1.47 o
  -5   9   7        5.29        5.90      1.48 o
  -4   9   7       12.30       11.36      1.68 o
  -3   9   7       65.56       59.30      2.66 o
  -2   9   7       16.91       14.91      1.80 o
  -1   9   7        6.27        7.34      1.55 o
   0   9   7        7.20        2.73      1.37 o
   1   9   7        1.68        1.00      1.61 o
   2   9   7       15.42       19.09      2.26 o
   3   9   7        0.00        0.97      2.07 o
   4   9   7       16.47       26.96      4.40 o
   5   9   7        6.25        3.68      7.25 o
   6   9   7       10.45        2.05      4.19 o
   7   9   7        0.75        0.21      4.15 o
   8   9   7        1.83        2.07      4.55 o
   9   9   7       16.86       19.52      3.79 o
  10   9   7        0.13       -0.83      3.02 o
  11   9   7        1.29        1.85      3.06 o
 -17  10   7        2.49        1.51      2.12 o
 -16  10   7        0.22       -1.91      1.91 o
 -15  10   7        2.73        2.77      2.13 o
 -14  10   7        1.74        1.06      2.27 o
 -13  10   7        1.18       -0.76      1.77 o
 -12  10   7        0.74        0.99      2.29 o
 -11  10   7        7.56        7.77      2.29 o
 -10  10   7       26.79       33.66      3.01 o
  -9  10   7        1.77        2.69      6.28 o
  -8  10   7        0.57        0.10      1.83 o
  -7  10   7        0.52        1.17      1.57 o
  -6  10   7        1.35       -0.72      1.48 o
  -5  10   7        6.62        6.48      1.77 o
  -4  10   7        1.33        0.80      1.38 o
  -3  10   7        1.75       -0.92      2.35 o
  -2  10   7        0.56       -0.16      1.38 o
  -1  10   7        3.22        2.28      1.48 o
   0  10   7        3.78       -0.04      2.94 o
   1  10   7        0.00       -0.60      1.70 o
   2  10   7       12.30       12.79      2.77 o
   3  10   7       12.62       19.16      2.98 o
   4  10   7        1.92        4.18      2.30 o
   5  10   7        0.40        4.31      2.94 o
   6  10   7        0.04        1.67      2.93 o
   7  10   7        0.46       -3.47      6.11 o
   8  10   7        0.30       -1.66      2.97 o
   9  10   7        6.79        9.75      3.65 o
  10  10   7        5.65        6.09      3.46 o
 -15  11   7        3.71        4.03      2.36 o
 -14  11   7        0.78        3.26      2.48 o
 -13  11   7        0.55        3.16      2.03 o
 -12  11   7        1.06       -2.12      2.64 o
 -11  11   7       16.83       19.52      4.10 o
 -10  11   7       54.62       50.95      4.94 o
  -9  11   7        2.18        5.03      3.77 o
  -8  11   7        4.03        0.13      2.65 o
  -7  11   7        4.66        4.05      1.85 o
  -6  11   7        0.16        1.36      1.75 o
  -5  11   7        0.06       -1.71      1.71 o
  -4  11   7        3.67        2.97      1.80 o
  -3  11   7        0.49        0.59      1.43 o
  -2  11   7        2.25        4.01      1.95 o
  -1  11   7        0.01       -0.61      2.12 o
   0  11   7        0.50        0.93      1.88 o
   1  11   7       14.02       17.37      3.07 o
   2  11   7       20.18       24.35      3.24 o
   3  11   7        9.00        5.73      3.65 o
   4  11   7        0.87        5.52      3.21 o
   5  11   7        2.28        8.97      3.35 o
   6  11   7        0.00       -1.60      3.02 o
   7  11   7        0.29       -2.89      2.89 o
   8  11   7        2.23        7.91      3.46 o
 -14  12   7        0.51        4.52      4.80 o
 -13  12   7        0.16        1.18      4.06 o
 -12  12   7        1.81       -1.04      3.90 o
 -11  12   7        4.42        3.51      3.32 o
 -10  12   7        7.21       11.35      3.65 o
  -9  12   7        3.92        5.46      3.30 o
  -8  12   7        2.31        0.54      2.94 o
  -7  12   7        0.00       -1.25      4.22 o
  -6  12   7        1.65        1.96      1.85 o
  -5  12   7        4.17        2.59      1.92 o
  -4  12   7        2.18        1.96      1.93 o
  -3  12   7        0.10       -1.07      2.20 o
  -2  12   7        9.95        9.06      2.36 o
  -1  12   7        0.57       -3.31      3.72 o
   0  12   7        0.19       -2.04      2.04 o
   1  12   7        0.00        1.87      2.50 o
   2  12   7        2.35        1.34      2.50 o
   3  12   7        6.48        6.14      3.50 o
   4  12   7        0.29        5.60      3.19 o
   5  12   7        0.38        2.84      3.29 o
   6  12   7        2.35        7.12      3.61 o
   7  12   7        4.00        2.05      5.20 o
 -11  13   7        1.61        1.39      3.40 o
 -10  13   7        0.05        1.72      3.30 o
  -9  13   7        3.59       12.87      3.89 o
  -8  13   7        0.38        3.48      3.47 o
  -7  13   7        1.25       -0.67      3.01 o
  -6  13   7       10.66       14.04      3.93 o
  -5  13   7        0.23       -0.57      2.52 o
  -4  13   7       17.87       22.46      5.28 o
  -3  13   7       11.89       13.23      3.21 o
  -2  13   7       24.68       34.13      4.83 o
  -1  13   7        2.26       -1.93      3.00 o
   0  13   7        0.12        1.35      2.86 o
   1  13   7        0.79       -0.03      2.56 o
   2  13   7        0.36        3.41      5.95 o
   3  13   7        0.74        1.57      3.22 o
   4  13   7        1.44        4.95      3.49 o
  -7  14   7        2.00       -1.84      4.83 o
  -6  14   7       15.09       14.37      4.39 o
  -5  14   7       11.88       13.21      4.21 o
  -4  14   7        7.40        8.73      3.12 o
  -3  14   7        0.50        2.65      3.35 o
  -2  14   7        0.02       -2.83      2.83 o
  -1  14   7        0.53       -0.82      3.22 o
 -22   0   8        2.26        4.53      1.26 o
 -21   0   8       12.89       13.16      1.61 o
 -20   0   8        7.80        8.06      1.51 o
 -19   0   8        7.61       11.86      1.61 o
 -18   0   8       60.76       79.63      2.77 o
 -17   0   8        3.10        4.68      1.13 o
 -16   0   8        4.24        4.41      1.12 o
 -15   0   8        4.63        3.75      1.10 o
 -14   0   8       25.79       19.87      1.55 o
 -13   0   8        0.33       -0.12      0.55 o
 -12   0   8       42.59       41.21      1.54 o
 -11   0   8       52.38       56.96      2.13 o
 -10   0   8       21.83       24.13      1.26 o
  -9   0   8        1.33        1.07      0.84 o
  -8   0   8       78.81       80.58      2.66 o
  -7   0   8      346.58      368.46      6.99 o
  -6   0   8      139.30      125.75      3.40 o
  -5   0   8       95.50       98.27      3.03 o
  -4   0   8     1234.44     1281.14     20.09 o
  -3   0   8       64.98       64.49      6.21 o
  -2   0   8       38.47       51.52      2.81 o
  -1   0   8      240.00      232.87      7.18 o
   0   0   8       59.61       63.75      2.60 o
   1   0   8      207.64      227.68      5.26 o
   2   0   8      329.87      339.10      6.13 o
   3   0   8       45.59       52.09      2.30 o
   4   0   8        0.58       -0.50      1.09 o
   5   0   8      374.19      372.96      8.07 o
   6   0   8       14.45        9.85      2.27 o
   7   0   8        0.32        0.69      1.87 o
   8   0   8        0.02       -2.14      2.14 o
   9   0   8        0.04        1.18      2.61 o
  10   0   8       10.36        8.64      2.92 o
  11   0   8        1.01        3.51      2.83 o
  12   0   8        0.21       -2.76      2.76 o
  13   0   8       17.67       25.53      4.50 o
  14   0   8        0.02        0.05      2.90 o
  15   0   8        0.05       -0.66      2.99 o
 -23   1   8        1.34        2.10      1.21 o
 -22   1   8        1.85        2.10      1.33 o
 -21   1   8        1.17        0.75      0.85 o
 -20   1   8        9.51       14.52      1.20 o
 -19   1   8        0.15       -0.85      0.85 o
 -18   1   8        6.12        5.62      0.94 o
 -17   1   8        0.31       -0.69      0.69 o
 -16   1   8       15.00       15.63      1.02 o
 -15   1   8        1.22        0.80      0.73 o
 -14   1   8      135.03      116.22      2.34 o
 -13   1   8        7.02        5.89      0.69 o
 -12   1   8       71.46       58.98      1.31 o
 -11   1   8       36.24       35.51      1.06 o
 -10   1   8        0.98        0.35      0.65 o
  -9   1   8        1.94        1.37      0.58 o
  -8   1   8      284.97      291.88      3.84 o
  -7   1   8       13.04       14.67      0.97 o
  -6   1   8      121.34      128.59      2.46 o
  -5   1   8        1.38        1.60      0.71 o
  -4   1   8      106.27      104.22      2.25 o
  -3   1   8       73.24       88.94      2.06 o
  -2   1   8      243.20      251.24      3.91 o
  -1   1   8       15.94       20.88      1.28 o
   0   1   8        0.70       -0.63      0.63 o
   1   1   8      113.38      130.92      2.51 o
   2   1   8       17.14       16.87      1.11 o
   3   1   8      114.24      110.47      2.39 o
   4   1   8       10.02        8.83      1.13 o
   5   1   8       26.58       27.42      1.72 o
   6   1   8      114.75      111.15      4.02 o
   7   1   8       40.65       36.31      2.56 o
   8   1   8        6.77        8.56      1.77 o
   9   1   8       41.77       42.84      2.78 o
  10   1   8        2.05        0.51      1.52 o
  11   1   8        4.19        7.87      2.29 o
  12   1   8       15.44       13.33      2.66 o
  13   1   8        6.05        8.09      8.13 o
  14   1   8        0.01       -0.69      2.02 o
  15   1   8       10.14       13.52      3.79 o
 -22   2   8        0.08       -0.77      1.65 o
 -21   2   8        0.06        0.83      0.83 o
 -20   2   8        5.54        6.00      1.00 o
 -19   2   8        5.45        3.73      0.93 o
 -18   2   8       18.14       20.28      1.35 o
 -17   2   8        3.94        4.05      0.90 o
 -16   2   8        5.69        4.18      0.83 o
 -15   2   8       19.90       17.15      1.06 o
 -14   2   8       10.03        7.13      0.99 o
 -13   2   8       51.08       43.30      1.32 o
 -12   2   8       17.19       20.50      0.89 o
 -11   2   8       30.92       30.28      1.15 o
 -10   2   8       25.34       23.31      0.97 o
  -9   2   8        0.03       -0.42      0.57 o
  -8   2   8      108.26       99.63      2.00 o
  -7   2   8      635.73      636.77      7.14 o
  -6   2   8       33.69       35.50      1.51 o
  -5   2   8      357.47      380.59      4.81 o
  -4   2   8      263.31      267.04      3.75 o
  -3   2   8       76.73       83.53      1.95 o
  -2   2   8      165.53      172.27      3.10 o
  -1   2   8       12.25       16.06      1.11 o
   0   2   8       91.17       88.66      2.06 o
   1   2   8        3.61        1.54      0.75 o
   2   2   8        0.20       -0.79      0.79 o
   3   2   8        3.81        3.73      1.18 o
   4   2   8       18.64       21.82      1.57 o
   5   2   8       20.76       20.29      1.61 o
   6   2   8        2.75        3.17      1.66 o
   7   2   8        2.48        4.85      1.72 o
   8   2   8       15.87       16.27      3.39 o
   9   2   8        6.30        3.13      2.88 o
  10   2   8        0.07       -0.44      2.64 o
  11   2   8        1.32        1.63      1.67 o
  12   2   8        0.32       -1.29      1.70 o
  13   2   8        1.36        2.89      2.99 o
  14   2   8        1.05        3.22      2.49 o
 -22   3   8        0.36        2.52      1.68 o
 -21   3   8        3.07        1.57      1.10 o
 -20   3   8        1.09        1.59      0.98 o
 -19   3   8        0.00        0.16      0.89 o
 -18   3   8        2.07        2.12      1.13 o
 -17   3   8        2.77        5.69      0.91 o
 -16   3   8        1.42        1.86      0.81 o
 -15   3   8        7.85        6.16      0.91 o
 -14   3   8       68.26       62.07      1.86 o
 -13   3   8        3.99        2.86      0.76 o
 -12   3   8       37.82       37.41      1.16 o
 -11   3   8      261.72      224.37      3.32 o
 -10   3   8      128.61      116.52      2.10 o
  -9   3   8       53.38       55.64      2.00 o
  -8   3   8      188.96      183.57      2.95 o
  -7   3   8       16.32       15.79      0.97 o
  -6   3   8      432.08      399.96      4.71 o
  -5   3   8      124.51      119.80      2.18 o
  -4   3   8        0.00       -0.16      0.62 o
  -3   3   8      183.26      168.12      3.09 o
  -2   3   8        0.01       -0.63      0.63 o
  -1   3   8       17.87       17.87      1.07 o
   0   3   8        0.94        0.62      0.80 o
   1   3   8       26.04       19.98      1.43 o
   2   3   8        4.75        2.51      1.07 o
   3   3   8       12.91       10.75      1.32 o
   4   3   8      153.70      159.73      4.79 o
   5   3   8      279.10      287.18      5.90 o
   6   3   8        3.86        2.11      1.63 o
   7   3   8       30.75       27.91      2.47 o
   8   3   8      107.97      115.67      8.05 o
   9   3   8        9.21       10.60      2.51 o
  10   3   8        0.01        0.44      2.22 o
  11   3   8       23.85       28.42      3.85 o
  12   3   8       30.83       37.31      5.08 o
  13   3   8        5.92        5.47      3.90 o
  14   3   8        1.88       -1.45      2.78 o
 -22   4   8        0.87        2.17      0.95 o
 -21   4   8        8.65       11.82      1.25 o
 -20   4   8        7.47        8.52      1.21 o
 -19   4   8        6.23        5.25      1.18 o
 -18   4   8        2.26        1.25      0.90 o
 -17   4   8        0.32       -0.80      0.80 o
 -16   4   8        0.53       -0.35      0.82 o
 -15   4   8        3.53        2.27      0.87 o
 -14   4   8       33.43       34.59      1.59 o
 -13   4   8      212.47      199.62      3.16 o
 -12   4   8       18.70       18.03      0.96 o
 -11   4   8       77.95       78.67      2.14 o
 -10   4   8       56.72       52.05      1.55 o
  -9   4   8      186.98      176.46      2.81 o
  -8   4   8     1276.95     1209.88     11.85 o
  -7   4   8       82.12       83.58      2.20 o
  -6   4   8      151.76      150.21      2.56 o
  -5   4   8       31.20       35.93      1.29 o
  -4   4   8       84.01       80.93      1.85 o
  -3   4   8        1.98        0.51      0.68 o
  -2   4   8      157.46      159.58      3.11 o
  -1   4   8       39.62       35.64      1.83 o
   0   4   8        6.09        7.13      1.14 o
   1   4   8       42.21       39.96      2.74 o
   2   4   8       18.43       30.76      2.03 o
   3   4   8        1.80        1.41      1.31 o
   4   4   8        2.27        1.18      1.55 o
   5   4   8       24.39       24.80      2.33 o
   6   4   8      127.84      114.30      5.26 o
   7   4   8       37.10       38.70      3.44 o
   8   4   8       14.52       19.89      4.98 o
   9   4   8       46.26       50.04      8.10 o
  10   4   8        0.55        3.42      3.31 o
  11   4   8        1.26        2.72      2.48 o
  12   4   8        2.28        0.39      2.37 o
  13   4   8        0.01        0.97      2.48 o
  14   4   8        2.05        0.26      2.36 o
 -21   5   8        4.44        7.79      1.41 o
 -20   5   8        5.69        4.32      1.33 o
 -19   5   8        0.30        0.64      1.40 o
 -18   5   8        0.16       -0.01      1.03 o
 -17   5   8        0.14       -0.97      0.97 o
 -16   5   8        9.61       10.68      1.26 o
 -15   5   8        0.45        1.03      1.01 o
 -14   5   8       12.62       10.73      1.14 o
 -13   5   8        0.07        0.28      0.62 o
 -12   5   8        7.05        7.19      0.89 o
 -11   5   8      108.63      107.58      2.31 o
 -10   5   8        4.63        6.72      1.01 o
  -9   5   8      179.81      181.58      3.19 o
  -8   5   8      584.91      579.75      7.46 o
  -7   5   8       39.80       37.35      1.53 o
  -6   5   8       81.64       77.14      2.05 o
  -5   5   8      221.54      208.21      3.87 o
  -4   5   8        7.87        6.02      1.10 o
  -3   5   8       90.14       84.70      2.63 o
  -2   5   8       84.09       86.17      2.40 o
  -1   5   8       16.91       17.18      1.46 o
   0   5   8       62.07       55.17      2.21 o
   1   5   8      113.87      125.20      3.25 o
   2   5   8       70.16       66.78      2.48 o
   3   5   8       16.85       13.32      1.48 o
   4   5   8        6.45        5.75      1.97 o
   5   5   8        0.19       -0.31      1.61 o
   6   5   8       36.11       35.30      3.41 o
   7   5   8       16.86       17.81      2.88 o
   8   5   8       14.58        7.29      2.80 o
   9   5   8       29.18       37.35      3.73 o
  10   5   8        2.63        0.42      2.38 o
  11   5   8       32.25       36.65      3.95 o
  12   5   8        7.61        8.98      2.87 o
  13   5   8        5.50        6.83      2.87 o
 -21   6   8       18.23       23.46      1.92 o
 -20   6   8        1.41        3.03      1.41 o
 -19   6   8        0.14       -0.36      1.16 o
 -18   6   8        0.47       -0.93      1.10 o
 -17   6   8        1.73        1.37      1.13 o
 -16   6   8        0.48        1.24      1.34 o
 -15   6   8        2.34        4.05      1.18 o
 -14   6   8        0.11       -1.17      1.17 o
 -13   6   8        0.01        0.41      1.03 o
 -12   6   8       34.57       37.43      1.69 o
 -11   6   8      129.33      121.36      2.90 o
 -10   6   8        8.23        6.49      1.14 o
  -9   6   8       95.48       86.34      2.25 o
  -8   6   8        4.79        4.09      1.01 o
  -7   6   8      457.15      438.11      5.88 o
  -6   6   8       67.90       71.03      2.13 o
  -5   6   8       15.45       15.71      1.48 o
  -4   6   8       46.15       47.30      2.34 o
  -3   6   8       93.27       85.07      2.69 o
  -2   6   8      311.88      266.31      5.74 o
  -1   6   8        9.91        9.39      2.19 o
   0   6   8      224.46      207.83      4.97 o
   1   6   8      137.14      131.08      3.44 o
   2   6   8       25.58       21.92      1.71 o
   3   6   8       12.01       11.77      1.77 o
   4   6   8        3.94        5.23      1.79 o
   5   6   8        0.56        0.18      1.66 o
   6   6   8        1.09        1.07      2.12 o
   7   6   8        0.70        0.67      1.98 o
   8   6   8        8.98       11.45      2.83 o
   9   6   8       32.72       38.44      3.91 o
  10   6   8       12.47       22.23      4.30 o
  11   6   8        2.12        5.26      4.27 o
  12   6   8        0.61        5.37      3.38 o
  13   6   8        0.27        4.44      2.81 o
 -20   7   8        7.58        8.37      1.68 o
 -19   7   8        0.07        1.13      1.28 o
 -18   7   8        1.81        2.37      1.55 o
 -17   7   8       11.77       12.41      2.75 o
 -16   7   8        9.61       11.44      1.51 o
 -15   7   8        5.20        6.34      1.35 o
 -14   7   8        1.25        0.53      1.14 o
 -13   7   8        5.86        2.22      1.40 o
 -12   7   8        9.05        6.95      1.33 o
 -11   7   8        0.82        0.15      1.16 o
 -10   7   8       11.31       10.99      1.48 o
  -9   7   8       57.73       56.26      2.15 o
  -8   7   8        3.18        3.09      1.41 o
  -7   7   8       10.41       10.52      1.33 o
  -6   7   8        0.57       -0.80      1.01 o
  -5   7   8        4.52        4.21      1.26 o
  -4   7   8       54.35       46.57      2.26 o
  -3   7   8        4.62        2.72      1.92 o
  -2   7   8      152.44      137.58      4.08 o
  -1   7   8       52.82       45.95      3.61 o
   0   7   8        2.23        3.47      1.50 o
   1   7   8        0.52       -0.97      1.32 o
   2   7   8        7.58        6.39      1.93 o
   3   7   8       16.26        9.26      4.06 o
   4   7   8        7.53        4.37      3.91 o
   5   7   8        2.40       -1.04      3.04 o
   6   7   8        2.25        2.51      2.18 o
   7   7   8        0.00       -2.21      2.21 o
   8   7   8        1.36        0.65      2.30 o
   9   7   8        1.09        2.01      2.52 o
  10   7   8        9.16        8.61      3.02 o
  11   7   8        7.38       12.55      3.10 o
  12   7   8        0.21        0.51      3.62 o
 -19   8   8        0.05       -0.56      1.57 o
 -18   8   8        1.22        0.94      1.62 o
 -17   8   8        3.53        4.53      1.74 o
 -16   8   8        4.04        3.98      1.69 o
 -15   8   8        3.19        1.01      1.44 o
 -14   8   8        5.58        7.62      1.64 o
 -13   8   8        5.28        7.40      1.67 o
 -12   8   8        8.51        5.98      1.79 o
 -11   8   8        2.19       -0.54      1.31 o
 -10   8   8        5.78        5.32      1.52 o
  -9   8   8       72.93       72.95      2.76 o
  -8   8   8       32.81       32.15      2.03 o
  -7   8   8        4.75        2.52      1.26 o
  -6   8   8        4.48        1.57      1.28 o
  -5   8   8       47.97       48.34      2.38 o
  -4   8   8        0.77       -0.24      1.41 o
  -3   8   8      121.78      107.14      3.39 o
  -2   8   8       50.41       44.30      3.04 o
  -1   8   8       32.43       33.04      2.41 o
   0   8   8        5.48        7.52      1.74 o
   1   8   8        0.25        0.40      2.90 o
   2   8   8        6.87        1.81      1.97 o
   3   8   8       17.12       18.51      4.25 o
   4   8   8        9.29       12.17      3.02 o
   5   8   8        1.38        3.37      4.10 o
   6   8   8        0.63       -3.37      3.37 o
   7   8   8        7.20        7.61      4.40 o
   8   8   8        0.22       -3.67      3.67 o
   9   8   8        2.66        1.77      4.47 o
  10   8   8        5.18       10.86      5.30 o
  11   8   8        2.18       -2.19      4.55 o
 -18   9   8        4.50        0.45      2.16 o
 -17   9   8        0.02       -1.81      1.81 o
 -16   9   8        0.00       -1.39      1.80 o
 -15   9   8        1.22       -1.04      1.76 o
 -14   9   8        1.15       -1.67      1.68 o
 -13   9   8        5.65        4.84      2.12 o
 -12   9   8        3.51        6.29      2.07 o
 -11   9   8       11.87       12.08      2.31 o
 -10   9   8        3.44        3.48      1.60 o
  -9   9   8       49.98       53.18      2.85 o
  -8   9   8        6.48        6.83      2.00 o
  -7   9   8        1.54        0.58      1.47 o
  -6   9   8        3.98        1.81      1.55 o
  -5   9   8        0.95       -0.40      2.13 o
  -4   9   8        2.61        0.77      1.43 o
  -3   9   8       29.91       31.49      2.28 o
  -2   9   8        0.07        2.79      1.45 o
  -1   9   8        4.52        2.45      1.44 o
   0   9   8        0.30        0.28      1.64 o
   1   9   8        0.01       -1.55      1.55 o
   2   9   8        7.72       10.47      2.53 o
   3   9   8       19.87       18.55      3.48 o
   4   9   8        0.29        2.47      4.40 o
   5   9   8        7.01        1.22      4.43 o
   6   9   8        3.64        1.65      4.24 o
   7   9   8        4.53        6.50      4.78 o
   8   9   8        0.61       -1.88      4.38 o
   9   9   8        0.17        2.50      4.59 o
  10   9   8        1.75        3.20      4.83 o
 -17  10   8        0.02       -1.22      2.03 o
 -16  10   8        0.68        3.70      2.24 o
 -15  10   8        3.83        4.21      2.15 o
 -14  10   8        1.26        2.70      2.09 o
 -13  10   8        3.60        5.40      3.62 o
 -12  10   8       14.67       17.76      2.63 o
 -11  10   8       25.99       29.67      7.82 o
 -10  10   8       18.76       23.15      2.83 o
  -9  10   8        0.05       -1.68      1.68 o
  -8  10   8       27.78       27.66      2.75 o
  -7  10   8        3.33        5.65      1.88 o
  -6  10   8        3.11        2.75      1.68 o
  -5  10   8        0.00        0.14      1.55 o
  -4  10   8        4.59        5.11      1.84 o
  -3  10   8        0.01       -1.32      1.32 o
  -2  10   8        8.43        9.08      1.83 o
  -1  10   8        0.64        1.75      1.73 o
   0  10   8        0.13       -1.72      1.72 o
   1  10   8       13.64        9.84      2.71 o
   2  10   8        0.02       -1.94      2.14 o
   3  10   8        5.38        6.98      2.62 o
   4  10   8        6.08        7.92      3.31 o
   5  10   8        3.06        3.36      3.17 o
   6  10   8        0.04       -0.06      8.80 o
   7  10   8        1.30       -0.88      3.09 o
   8  10   8        0.05       -3.05      3.05 o
   9  10   8        1.16       -3.39      3.39 o
 -15  11   8        2.02        1.35      2.26 o
 -14  11   8        0.27        5.37      3.17 o
 -13  11   8        0.12        0.98      3.08 o
 -12  11   8        0.00       -1.91      2.88 o
 -11  11   8        0.20        8.18      3.65 o
 -10  11   8        3.37        4.79      3.12 o
  -9  11   8        1.54       -1.93      1.93 o
  -8  11   8        4.20        6.56      2.21 o
  -7  11   8        3.39        2.53      1.78 o
  -6  11   8        5.56        3.99      1.95 o
  -5  11   8        0.49       -1.64      1.64 o
  -4  11   8        2.04        0.29      1.71 o
  -3  11   8        1.56        1.08      1.97 o
  -2  11   8        1.09       -0.01      1.96 o
  -1  11   8        0.11        2.02      2.02 o
   0  11   8        1.13        0.13      2.38 o
   1  11   8        5.01        5.62      4.01 o
   2  11   8        0.98        3.27      2.61 o
   3  11   8        2.18       -1.98      3.04 o
   4  11   8        0.24        2.85      3.25 o
   5  11   8        1.65       -2.79      2.79 o
   6  11   8        0.56        5.28      3.46 o
   7  11   8        2.62        4.08      3.65 o
 -13  12   8        1.84       -0.73      2.98 o
 -12  12   8        3.69        4.53      3.38 o
 -11  12   8        0.02        2.63      3.22 o
 -10  12   8        2.77        1.54      3.23 o
  -9  12   8        0.52       -2.73      4.30 o
  -8  12   8        0.27       -2.87      2.87 o
  -7  12   8        4.04        3.34      2.47 o
  -6  12   8        3.18        6.34      2.08 o
  -5  12   8        0.95        0.12      1.96 o
  -4  12   8        2.02       -0.60      2.44 o
  -3  12   8        8.78       11.23      3.09 o
  -2  12   8        1.74        1.67      2.28 o
  -1  12   8        0.74       -2.45      2.45 o
   0  12   8        0.96        0.76      2.55 o
   1  12   8        4.49        3.68      2.62 o
   2  12   8        1.49        1.83      2.72 o
   3  12   8        0.91        5.33      3.52 o
   4  12   8        5.75        7.35      3.83 o
   5  12   8        0.04       -3.20      3.20 o
 -10  13   8        0.30       -3.01      3.01 o
  -9  13   8        2.49        0.34      3.12 o
  -8  13   8        0.03       -2.51      3.00 o
  -7  13   8        0.29       -0.99      3.05 o
  -6  13   8        0.08       -2.90      2.90 o
  -5  13   8        0.84        1.93      2.74 o
  -4  13   8       10.69       20.48      3.55 o
  -3  13   8        0.00       -2.70      2.70 o
  -2  13   8        0.24       -3.85      3.85 o
  -1  13   8        0.01       -0.29      3.06 o
   0  13   8        3.01        3.53      2.81 o
   1  13   8        2.01        4.81      2.85 o
   2  13   8        1.00       -0.46      3.90 o
 -22   1   9        0.16       -0.03      0.96 o
 -21   1   9        0.46        3.43      1.03 o
 -20   1   9        3.52        2.81      1.02 o
 -19   1   9        0.29        1.56      0.91 o
 -18   1   9        2.87        1.99      0.96 o
 -17   1   9        4.64        4.87      0.92 o
 -16   1   9       11.51       10.80      1.01 o
 -15   1   9        0.00        0.02      0.75 o
 -14   1   9       64.35       52.53      1.44 o
 -13   1   9        1.36        0.92      0.71 o
 -12   1   9       20.88       20.23      0.94 o
 -11   1   9        0.51       -0.61      0.61 o
 -10   1   9       54.34       47.70      1.45 o
  -9   1   9       12.94       11.52      0.89 o
  -8   1   9       57.95       56.77      2.25 o
  -7   1   9        3.91        2.26      0.76 o
  -6   1   9       54.45       55.14      1.73 o
  -5   1   9       75.32       75.35      2.02 o
  -4   1   9      208.64      207.59      3.53 o
  -3   1   9       18.36       22.06      1.35 o
  -2   1   9       34.30       31.37      1.39 o
  -1   1   9       36.96       40.45      1.79 o
   0   1   9       54.56       59.80      2.21 o
   1   1   9      145.64      141.28      5.14 o
   2   1   9       13.06       14.43      1.75 o
   3   1   9       11.27       10.57      1.37 o
   4   1   9        1.53        0.11      1.13 o
   5   1   9        6.33        5.91      2.14 o
   6   1   9       14.31       15.09      2.14 o
   7   1   9       22.13       25.79      2.48 o
   8   1   9        3.93        5.27      1.80 o
   9   1   9        4.95        6.74      1.89 o
  10   1   9        0.21        2.11      1.89 o
  11   1   9        1.38        5.47      2.24 o
  12   1   9        0.09       -1.84      1.84 o
  13   1   9        0.03        2.39      2.20 o
  14   1   9        0.01        2.10      2.31 o
 -22   2   9        0.75       -0.40      0.94 o
 -21   2   9        0.22       -0.38      0.97 o
 -20   2   9        1.59        0.18      0.96 o
 -19   2   9        2.98        3.93      0.96 o
 -18   2   9       16.10       19.36      1.29 o
 -17   2   9        0.92        1.29      0.86 o
 -16   2   9        4.83        6.37      1.09 o
 -15   2   9        7.07        7.79      0.96 o
 -14   2   9        0.24        0.50      0.68 o
 -13   2   9       48.54       40.28      1.22 o
 -12   2   9       75.94       67.39      1.75 o
 -11   2   9        8.31        8.13      0.87 o
 -10   2   9       13.23       15.57      1.07 o
  -9   2   9       67.95       74.50      1.84 o
  -8   2   9       51.92       47.64      1.54 o
  -7   2   9      295.07      303.89      4.18 o
  -6   2   9      602.65      604.66      7.63 o
  -5   2   9      107.59      114.12      2.53 o
  -4   2   9       85.16       83.91      2.27 o
  -3   2   9       66.87       63.93      2.36 o
  -2   2   9       64.32       47.94      2.28 o
  -1   2   9       34.34       37.55      1.77 o
   0   2   9       48.68       40.57      1.88 o
   1   2   9        0.08       -1.11      1.11 o
   2   2   9       10.70        7.09      1.29 o
   3   2   9       78.39       71.28      2.76 o
   4   2   9       25.44       24.94      2.12 o
   5   2   9        5.01        1.06      2.08 o
   6   2   9       19.31       26.90      2.76 o
   7   2   9       26.73       23.65      2.48 o
   8   2   9       21.48       19.97      2.39 o
   9   2   9        0.22        0.89      1.62 o
  10   2   9        0.27        0.30      1.66 o
  11   2   9        9.74        7.41      2.19 o
  12   2   9        5.78        8.04      2.97 o
  13   2   9        0.67        4.31      3.06 o
 -22   3   9        0.03        1.01      1.03 o
 -21   3   9        0.14       -0.14      1.01 o
 -20   3   9        2.83        3.23      1.08 o
 -19   3   9        0.85       -0.20      1.02 o
 -18   3   9        0.06        0.14      0.94 o
 -17   3   9        0.34       -0.05      0.85 o
 -16   3   9       40.05       40.99      1.80 o
 -15   3   9        4.19        5.00      0.95 o
 -14   3   9       28.30       23.28      1.50 o
 -13   3   9       85.34       73.65      1.48 o
 -12   3   9        0.57        1.45      0.75 o
 -11   3   9       50.91       47.79      1.60 o
 -10   3   9       32.87       30.48      1.32 o
  -9   3   9       17.91       20.68      1.20 o
  -8   3   9      127.85      126.50      2.89 o
  -7   3   9        0.08       -0.75      0.75 o
  -6   3   9      149.91      143.05      2.75 o
  -5   3   9      265.18      259.86      3.88 o
  -4   3   9       57.13       65.05      2.05 o
  -3   3   9        0.57        1.12      0.95 o
  -2   3   9       27.95       27.96      1.64 o
  -1   3   9        0.02       -1.00      1.06 o
   0   3   9        7.58        7.75      1.22 o
   1   3   9        2.85        1.10      1.23 o
   2   3   9        0.44       -0.97      1.06 o
   3   3   9        8.98        7.06      1.35 o
   4   3   9      136.37      143.60      3.64 o
   5   3   9       48.97       51.03      3.10 o
   6   3   9       15.09       12.82      2.74 o
   7   3   9        8.60        9.76      2.39 o
   8   3   9        0.16        2.14      1.77 o
   9   3   9        7.76        7.19      2.61 o
  10   3   9        0.40       -2.14      2.14 o
  11   3   9        0.68        3.55      2.39 o
  12   3   9        2.86        4.13      2.58 o
  13   3   9        3.39        6.08      3.37 o
 -22   4   9        0.46        0.53      1.08 o
 -21   4   9       13.97       20.04      1.60 o
 -20   4   9        2.15        2.36      1.16 o
 -19   4   9        0.00       -0.97      0.97 o
 -18   4   9        6.27       11.09      1.40 o
 -17   4   9        2.50        0.58      0.94 o
 -16   4   9        3.61        3.29      1.30 o
 -15   4   9       36.41       35.11      1.59 o
 -14   4   9       13.25       12.99      1.04 o
 -13   4   9        6.18        5.75      0.90 o
 -12   4   9       22.21       20.14      1.20 o
 -11   4   9       18.70       18.93      1.19 o
 -10   4   9      142.16      138.65      2.72 o
  -9   4   9      625.46      629.58     10.13 o
  -8   4   9        6.38        4.31      1.05 o
  -7   4   9      315.01      288.92      4.25 o
  -6   4   9       83.50       86.45      2.42 o
  -5   4   9        4.21        5.51      1.09 o
  -4   4   9      139.92      136.99      3.16 o
  -3   4   9      172.94      169.91      3.74 o
  -2   4   9       12.75       13.85      1.63 o
  -1   4   9        3.50        2.55      1.22 o
   0   4   9        5.29        0.17      1.15 o
   1   4   9        0.02       -0.14      1.17 o
   2   4   9        3.09        3.88      1.52 o
   3   4   9       54.42       55.03      2.64 o
   4   4   9        0.38        0.66      2.21 o
   5   4   9       56.33       46.12      4.00 o
   6   4   9       33.73       33.84      4.59 o
   7   4   9       24.11       21.49      3.05 o
   8   4   9        6.44        6.08      2.49 o
   9   4   9        0.94        1.36      2.41 o
  10   4   9        0.01        1.85      2.51 o
  11   4   9        0.53       -2.20      2.20 o
  12   4   9        4.05        8.33      2.87 o
  13   4   9        0.09        4.14      2.75 o
 -21   5   9        1.64        3.25      1.47 o
 -20   5   9        5.88        7.23      1.50 o
 -19   5   9        4.46        6.56      1.33 o
 -18   5   9        4.75        7.43      1.33 o
 -17   5   9        4.52        7.23      1.48 o
 -16   5   9        0.65       -0.18      1.03 o
 -15   5   9        2.72        4.73      1.20 o
 -14   5   9        0.66       -0.60      0.60 o
 -13   5   9       18.66       17.51      1.30 o
 -12   5   9        2.49        4.07      1.04 o
 -11   5   9      212.49      203.76      3.79 o
 -10   5   9       14.58       15.48      1.33 o
  -9   5   9       50.33       45.88      1.72 o
  -8   5   9       91.89       88.98      2.50 o
  -7   5   9       54.09       55.01      2.05 o
  -6   5   9       17.40       18.37      1.90 o
  -5   5   9       10.94       14.36      1.47 o
  -4   5   9        0.05        0.04      1.01 o
  -3   5   9        8.59        7.49      1.50 o
  -2   5   9        2.79        4.60      2.57 o
  -1   5   9       17.91       15.69      1.83 o
   0   5   9       14.99       13.87      1.74 o
   1   5   9       12.27       12.66      1.72 o
   2   5   9        0.34        1.56      1.33 o
   3   5   9        3.33        2.34      1.45 o
   4   5   9       56.82       55.20      5.38 o
   5   5   9       10.86        8.63      2.66 o
   6   5   9        9.52        9.51      2.56 o
   7   5   9        0.74       -0.85      2.14 o
   8   5   9        0.08        4.32      4.85 o
   9   5   9        0.52        0.24      2.53 o
  10   5   9        3.11        9.55      3.13 o
  11   5   9        0.87        2.97      2.61 o
  12   5   9        4.86        5.91      2.88 o
 -21   6   9        4.54        3.70      1.61 o
 -20   6   9        5.63        5.35      1.57 o
 -19   6   9        3.08        2.91      1.32 o
 -18   6   9        0.01       -0.77      1.14 o
 -17   6   9        4.23        4.01      1.31 o
 -16   6   9        0.79        1.08      1.17 o
 -15   6   9       11.49       13.44      1.52 o
 -14   6   9        7.48        9.72      1.39 o
 -13   6   9        3.98        4.64      1.11 o
 -12   6   9      115.51      116.75      3.20 o
 -11   6   9       38.13       39.09      2.02 o
 -10   6   9       26.34       29.33      1.86 o
  -9   6   9       32.86       33.01      1.74 o
  -8   6   9        8.90        9.92      1.25 o
  -7   6   9      135.69      118.03      2.97 o
  -6   6   9      112.90      114.56      3.95 o
  -5   6   9        0.50       -0.99      1.79 o
  -4   6   9      146.56      138.23      4.04 o
  -3   6   9        2.28        3.17      1.37 o
  -2   6   9        0.25       -0.52      1.37 o
  -1   6   9       71.86       75.21      3.19 o
   0   6   9        1.80        2.74      1.47 o
   1   6   9        8.12        9.89      1.65 o
   2   6   9       53.90       54.52      3.25 o
   3   6   9      137.02      133.92      6.31 o
   4   6   9       18.37       11.97      2.84 o
   5   6   9        0.41        2.85      3.77 o
   6   6   9        1.18        3.74      3.79 o
   7   6   9        3.20        0.26      3.60 o
   8   6   9       20.29       16.84      5.23 o
   9   6   9        0.28       -0.52      3.89 o
  10   6   9        3.57        1.95      4.52 o
  11   6   9        2.54        1.18      4.80 o
  12   6   9        0.37        7.49      4.83 o
 -20   7   9        0.00        1.52      1.46 o
 -19   7   9        4.64        2.78      1.43 o
 -18   7   9        0.05        0.53      1.41 o
 -17   7   9        0.06        0.70      1.45 o
 -16   7   9        0.85        2.34      1.56 o
 -15   7   9        2.98        6.65      2.19 o
 -14   7   9        0.05        0.78      1.58 o
 -13   7   9        0.04       -0.44      1.18 o
 -12   7   9        2.74        1.82      1.27 o
 -11   7   9        2.21        2.08      1.22 o
 -10   7   9        6.67        5.22      2.04 o
  -9   7   9        5.25        4.89      1.39 o
  -8   7   9        2.29        3.66      1.31 o
  -7   7   9       20.33       20.23      1.60 o
  -6   7   9        7.71        9.13      1.50 o
  -5   7   9       41.46       40.39      2.28 o
  -4   7   9        1.30        2.11      1.42 o
  -3   7   9       14.81       12.56      1.83 o
  -2   7   9       18.97       15.85      1.99 o
  -1   7   9        1.89        5.73      2.22 o
   0   7   9        9.01        6.90      1.70 o
   1   7   9       50.57       44.45      3.25 o
   2   7   9       20.82       20.79      2.58 o
   3   7   9       80.28       82.16     10.68 o
   4   7   9        7.60       10.90      2.91 o
   5   7   9        2.50        3.56      4.15 o
   6   7   9        0.59       -2.17      3.51 o
   7   7   9        2.38        1.06      4.17 o
   8   7   9        0.01        5.49      4.62 o
   9   7   9        2.90        9.14      4.85 o
  10   7   9        0.43       -2.80      4.55 o
  11   7   9        0.96       -1.44      4.36 o
 -19   8   9        0.20        0.41      2.81 o
 -18   8   9        0.97        0.56      1.59 o
 -17   8   9        1.29        1.07      1.54 o
 -16   8   9       11.42       17.52      3.90 o
 -15   8   9        2.23        0.69      1.79 o
 -14   8   9        4.38        3.82      1.91 o
 -13   8   9        3.64        3.80      1.81 o
 -12   8   9        0.06        1.68      1.42 o
 -11   8   9        5.30        0.36      1.38 o
 -10   8   9        2.22        3.48      2.15 o
  -9   8   9        0.42        1.16      1.55 o
  -8   8   9        8.52       10.43      1.55 o
  -7   8   9        0.00        0.67      1.41 o
  -6   8   9        3.49        2.87      1.35 o
  -5   8   9        0.69        0.03      1.28 o
  -4   8   9        0.22       -1.26      1.26 o
  -3   8   9        1.03        0.96      1.48 o
  -2   8   9       38.38       36.47      2.56 o
  -1   8   9       48.73       44.69      2.81 o
   0   8   9       16.78       21.04      4.58 o
   1   8   9       37.16       29.48      3.51 o
   2   8   9       16.13       10.85      3.14 o
   3   8   9        3.65        7.05      2.81 o
   4   8   9        1.72        3.89      4.29 o
   5   8   9        4.05        9.21      4.76 o
   6   8   9        2.24        5.58      4.55 o
   7   8   9        0.01        2.80      4.47 o
   8   8   9        5.60       12.06      5.30 o
   9   8   9        0.01       11.82      5.32 o
  10   8   9        0.00       -3.93      3.93 o
 -18   9   9        0.01        0.30      2.01 o
 -17   9   9        1.93        0.15      2.01 o
 -16   9   9        4.69        6.69      2.22 o
 -15   9   9        4.68        5.35      2.07 o
 -14   9   9        4.24        1.95      1.93 o
 -13   9   9        1.48        1.31      1.88 o
 -12   9   9        1.90        0.82      1.54 o
 -11   9   9        0.86       -1.11      1.51 o
 -10   9   9        6.54        6.06      2.33 o
  -9   9   9       31.17       42.97      3.28 o
  -8   9   9        2.44        3.08      1.69 o
  -7   9   9       26.93       28.74      2.49 o
  -6   9   9        5.41        3.56      1.78 o
  -5   9   9        0.79        1.20      1.35 o
  -4   9   9        8.99        6.08      1.66 o
  -3   9   9        0.84        2.63      1.46 o
  -2   9   9        2.84        3.95      1.66 o
  -1   9   9       20.96       17.05      2.32 o
   0   9   9        7.23        6.21      2.02 o
   1   9   9        4.74       -0.45      3.57 o
   2   9   9        0.05        1.08      4.93 o
   3   9   9        2.63       -0.23      2.69 o
   4   9   9        2.29        0.71      4.29 o
   5   9   9        2.58        1.95      4.66 o
   6   9   9        0.68        0.05      4.45 o
   7   9   9        1.21       -1.55      4.52 o
   8   9   9        2.83        4.36      5.20 o
   9   9   9        0.47       -0.68      4.69 o
 -16  10   9        0.04       -0.44      2.07 o
 -15  10   9        1.12       -0.39      1.89 o
 -14  10   9        0.12        1.50      2.03 o
 -13  10   9        0.01        0.03      2.79 o
 -12  10   9        0.06       -0.90      2.74 o
 -11  10   9        0.23        0.18      2.07 o
 -10  10   9        4.89        2.43      2.52 o
  -9  10   9        4.65        3.39      3.10 o
  -8  10   9        0.03       -0.11      2.31 o
  -7  10   9        0.05        0.20      1.70 o
  -6  10   9        3.08        1.21      1.70 o
  -5  10   9        1.89        3.06      1.76 o
  -4  10   9        0.38        0.82      1.51 o
  -3  10   9        6.35        6.61      1.71 o
  -2  10   9        0.53       -1.27      2.12 o
  -1  10   9       11.17       10.32      2.30 o
   0  10   9        0.52       -0.78      2.10 o
   1  10   9        0.59        2.23      2.37 o
   2  10   9        0.43       -1.46      2.39 o
   3  10   9        0.15       -2.68      2.68 o
   4  10   9        0.10       -0.50      3.01 o
   5  10   9        0.52        3.18      3.14 o
   6  10   9        0.00       -1.62      2.86 o
   7  10   9        0.89        2.75      3.35 o
 -15  11   9        0.17       -1.47      2.99 o
 -14  11   9        0.26       -1.73      4.82 o
 -13  11   9        0.19       -0.58      2.99 o
 -12  11   9        1.44        0.38      6.17 o
 -11  11   9        8.06        9.16      3.56 o
 -10  11   9        2.64        1.10      2.15 o
  -9  11   9        0.01        1.45      2.12 o
  -8  11   9       14.76       20.27      4.61 o
  -7  11   9        2.98        1.44      1.95 o
  -6  11   9        5.75        3.46      2.05 o
  -5  11   9        0.86       -0.11      2.65 o
  -4  11   9        2.28        2.76      2.21 o
  -3  11   9        5.72        5.13      2.24 o
  -2  11   9        9.06       10.75      2.50 o
  -1  11   9        6.36        7.47      2.76 o
   0  11   9        0.64       -0.28      2.57 o
   1  11   9        0.43       -2.54      3.69 o
   2  11   9        0.05       -2.09      2.36 o
   3  11   9        3.77        6.59      3.63 o
   4  11   9        0.35       -4.27      6.34 o
   5  11   9        0.36       -0.01      3.11 o
   6  11   9        0.52        1.73      3.63 o
 -12  12   9        0.52       -3.01      3.01 o
 -11  12   9        0.86       -0.86      3.16 o
 -10  12   9        1.01        2.74      3.16 o
  -9  12   9        2.94        1.60      3.13 o
  -8  12   9        0.02        4.62      7.82 o
  -7  12   9        1.17       -1.75      2.15 o
  -6  12   9        7.89       11.65      2.55 o
  -5  12   9       14.19       18.76      2.80 o
  -4  12   9        1.13        1.35      2.68 o
  -3  12   9        1.95        4.05      2.87 o
  -2  12   9        9.14       14.01      3.95 o
  -1  12   9        0.51       -2.40      2.40 o
   0  12   9        0.20       -2.51      2.51 o
   1  12   9        5.38        2.57      2.81 o
   2  12   9        0.60       -3.13      3.13 o
   3  12   9        0.01       -1.88      4.79 o
  -9  13   9        0.58        3.54      3.45 o
  -8  13   9        0.69        0.51      3.09 o
  -7  13   9        2.19        4.30      3.48 o
  -6  13   9        0.06        3.25      3.50 o
  -5  13   9        6.60        6.31      3.05 o
  -4  13   9       18.07       27.90      3.87 o
  -3  13   9        4.00        6.31      3.79 o
  -2  13   9        3.01        8.89      3.76 o
  -1  13   9        0.14       -0.75      3.10 o
   0  13   9        0.04       -2.31      2.65 o
 -22   0  10        0.07        0.49      1.49 o
 -21   0  10        5.47        2.96      1.63 o
 -20   0  10        0.40       -1.52      1.66 o
 -19   0  10        1.35        1.25      1.40 o
 -18   0  10       20.16       28.24      2.36 o
 -17   0  10       92.88      102.22      3.55 o
 -16   0  10       16.30       18.78      3.16 o
 -15   0  10        0.59       -0.72      1.08 o
 -14   0  10       25.33       25.31      1.43 o
 -13   0  10       33.74       32.51      1.70 o
 -12   0  10      111.05       84.92      2.60 o
 -11   0  10      145.68      165.13      3.74 o
 -10   0  10        5.05        6.29      1.39 o
  -9   0  10        1.73        1.93      1.18 o
  -8   0  10       23.17       26.17      2.55 o
  -7   0  10       25.33       21.60      2.58 o
  -6   0  10      305.70      283.71      7.81 o
  -5   0  10      222.28      207.70      7.05 o
  -4   0  10       22.17       20.56      3.23 o
  -3   0  10       25.16       31.89      2.97 o
  -2   0  10       42.40       45.85      4.55 o
  -1   0  10       31.54       26.33      4.00 o
   0   0  10        2.41        3.41      1.86 o
   1   0  10      410.83      408.38     10.53 o
   2   0  10       10.94       12.11      2.36 o
   3   0  10       87.51       91.37      4.61 o
   4   0  10       27.68       27.83      4.12 o
   5   0  10        1.24       -2.61      2.61 o
   6   0  10       29.42       31.02      4.57 o
   7   0  10       12.68       18.25      3.96 o
   8   0  10        0.00       -0.12      2.66 o
   9   0  10        0.06        0.28      2.87 o
  10   0  10        7.19        7.14      3.51 o
  11   0  10        4.29        5.23      3.23 o
 -22   1  10        0.07       -0.74      1.00 o
 -21   1  10        0.38       -0.14      1.06 o
 -20   1  10        0.76        1.15      1.02 o
 -19   1  10       23.53       25.64      1.50 o
 -18   1  10       30.28       34.49      1.83 o
 -17   1  10        1.85        3.46      1.26 o
 -16   1  10       17.56       16.33      1.42 o
 -15   1  10        0.78       -0.28      0.63 o
 -14   1  10       20.09       14.96      0.86 o
 -13   1  10       36.84       30.26      1.15 o
 -12   1  10       30.19       33.66      1.39 o
 -11   1  10       17.39       17.91      1.10 o
 -10   1  10       40.67       43.99      1.57 o
  -9   1  10        4.32        3.07      0.84 o
  -8   1  10       14.47       12.63      1.13 o
  -7   1  10      124.77      116.23      2.96 o
  -6   1  10        0.15       -0.77      1.05 o
  -5   1  10       70.85       67.10      2.62 o
  -4   1  10      494.99      485.73      8.94 o
  -3   1  10        0.18       -1.17      1.21 o
  -2   1  10        7.47       10.42      2.20 o
  -1   1  10        0.08       -0.63      1.74 o
   0   1  10        1.73        0.93      1.43 o
   1   1  10      140.59      137.47      5.59 o
   2   1  10      271.75      260.29      5.11 o
   3   1  10       28.03       26.20      1.93 o
   4   1  10        6.48        6.74      1.63 o
   5   1  10       20.49       26.34      2.59 o
   6   1  10       69.04       75.00      3.84 o
   7   1  10        0.20        1.71      1.77 o
   8   1  10       21.31       20.13      4.09 o
   9   1  10        1.01       -2.43      2.45 o
  10   1  10        0.07       -0.05      2.80 o
  11   1  10        0.45       -1.93      2.71 o
  12   1  10        0.69        0.35      3.11 o
 -22   2  10        0.08       -1.21      1.21 o
 -21   2  10        0.53        1.34      1.09 o
 -20   2  10        2.91        1.99      1.08 o
 -19   2  10        1.94        2.73      1.07 o
 -18   2  10       48.74       63.61      2.91 o
 -17   2  10       15.97       16.95      1.29 o
 -16   2  10        1.87        0.19      0.89 o
 -15   2  10        9.27        9.29      0.93 o
 -14   2  10        4.68        3.77      0.69 o
 -13   2  10        0.18       -0.63      0.63 o
 -12   2  10       15.45       10.52      0.98 o
 -11   2  10        0.02        1.21      0.77 o
 -10   2  10       15.91       15.63      1.10 o
  -9   2  10       45.54       40.51      1.52 o
  -8   2  10      103.45      100.22      2.53 o
  -7   2  10      109.51       99.51      2.78 o
  -6   2  10      335.44      329.29      6.25 o
  -5   2  10      521.04      506.69      9.70 o
  -4   2  10       27.25       27.85      1.88 o
  -3   2  10        2.62        0.87      1.51 o
  -2   2  10        4.53        3.53      1.58 o
  -1   2  10        1.07        3.08      1.58 o
   0   2  10      127.12      121.78      4.67 o
   1   2  10      126.31      112.82      3.66 o
   2   2  10       47.14       48.07      2.54 o
   3   2  10        0.14       -0.17      1.38 o
   4   2  10       19.02       24.69      2.47 o
   5   2  10       40.82       36.16      3.54 o
   6   2  10       27.48       29.10      3.41 o
   7   2  10        9.59        8.96      2.61 o
   8   2  10        0.90        0.55      2.18 o
   9   2  10        1.80        6.96      2.81 o
  10   2  10        2.63        4.83      3.38 o
  11   2  10        2.27        3.04      2.94 o
  12   2  10        5.35        5.28      3.49 o
 -22   3  10        5.76        6.10      1.48 o
 -21   3  10        0.43       -0.72      1.16 o
 -20   3  10        0.33        1.08      1.10 o
 -19   3  10       36.53       44.10      1.85 o
 -18   3  10        5.59        5.78      1.15 o
 -17   3  10        0.03        1.07      0.95 o
 -16   3  10        2.58        4.01      1.03 o
 -15   3  10       11.80       12.87      1.04 o
 -14   3  10        1.50        0.45      0.56 o
 -13   3  10        1.44        1.64      0.89 o
 -12   3  10        0.00       -0.81      0.81 o
 -11   3  10        4.33        4.97      1.00 o
 -10   3  10       46.25       41.36      1.71 o
  -9   3  10       55.56       61.92      2.58 o
  -8   3  10      530.23      497.68      7.51 o
  -7   3  10      163.99      155.54      3.56 o
  -6   3  10       55.85       57.57      2.08 o
  -5   3  10      358.47      357.71      5.49 o
  -4   3  10       35.08       34.78      2.10 o
  -3   3  10       51.69       50.87      2.97 o
  -2   3  10        7.18       12.00      1.95 o
  -1   3  10       12.95       14.31      2.03 o
   0   3  10        4.10        4.46      1.92 o
   1   3  10       83.03       67.96      3.91 o
   2   3  10       44.42       41.32      2.86 o
   3   3  10       15.27       13.00      1.76 o
   4   3  10       14.23       18.43      2.66 o
   5   3  10        0.62        1.45      2.33 o
   6   3  10       11.92        8.60      6.03 o
   7   3  10       33.29       42.65      3.98 o
   8   3  10        0.97        1.64      2.31 o
   9   3  10        0.07       -0.80      2.17 o
  10   3  10        4.05        2.17      2.45 o
  11   3  10        0.62       -0.82      4.07 o
  12   3  10        0.00        1.88      4.64 o
 -22   4  10        0.35       -2.04      2.42 o
 -21   4  10       27.24       38.38      2.63 o
 -20   4  10       14.76       17.66      1.81 o
 -19   4  10        0.90       -0.24      1.23 o
 -18   4  10        3.48        1.94      1.21 o
 -17   4  10        0.95        0.58      1.46 o
 -16   4  10        8.60        7.81      1.55 o
 -15   4  10        0.01        1.90      0.92 o
 -14   4  10        0.70        0.58      0.88 o
 -13   4  10        2.76        2.38      0.95 o
 -12   4  10        3.53        3.85      1.02 o
 -11   4  10       57.37       48.82      1.88 o
 -10   4  10       12.80        9.24      1.20 o
  -9   4  10        5.73        5.37      1.27 o
  -8   4  10        3.11        3.61      1.26 o
  -7   4  10       79.79       86.30      2.66 o
  -6   4  10      992.96      959.89     11.70 o
  -5   4  10       76.67       81.44      3.09 o
  -4   4  10       52.48       57.69      3.75 o
  -3   4  10       90.66       80.24      3.12 o
  -2   4  10       13.48       14.77      2.16 o
  -1   4  10       67.99       64.48      2.87 o
   0   4  10       16.86       18.00      3.71 o
   1   4  10       36.47       28.51      2.59 o
   2   4  10        6.71        7.09      1.95 o
   3   4  10        0.17        0.80      3.24 o
   4   4  10        0.35       -1.61      2.02 o
   5   4  10        8.13        5.02      3.58 o
   6   4  10        2.44        4.78      3.86 o
   7   4  10        0.71       -3.53      3.53 o
   8   4  10       16.93        2.07      4.24 o
   9   4  10       14.25        7.89      4.69 o
  10   4  10        2.20        0.33      4.33 o
  11   4  10        3.94        1.72      4.31 o
  12   4  10        3.27       16.60      5.25 o
 -21   5  10        7.98       10.52      2.95 o
 -20   5  10        1.35        2.49      1.42 o
 -19   5  10        8.75       14.01      1.60 o
 -18   5  10        2.05        0.58      1.50 o
 -17   5  10        0.37       -0.26      1.13 o
 -16   5  10        0.02        1.02      1.15 o
 -15   5  10        9.73       13.41      1.27 o
 -14   5  10        2.64        3.89      1.06 o
 -13   5  10        4.37        2.44      1.21 o
 -12   5  10       17.82       13.19      1.47 o
 -11   5  10       85.70       85.16      2.79 o
 -10   5  10       22.55       22.58      1.66 o
  -9   5  10       18.10       19.75      1.50 o
  -8   5  10       21.88       20.57      1.69 o
  -7   5  10      104.65      106.27      3.12 o
  -6   5  10       18.18       19.03      1.68 o
  -5   5  10       32.75       30.75      2.21 o
  -4   5  10      112.73       99.07      3.72 o
  -3   5  10       27.57       25.75      2.08 o
  -2   5  10       56.89       55.00      2.73 o
  -1   5  10        6.98       10.40      1.70 o
   0   5  10       25.17       22.92      2.09 o
   1   5  10       31.85       29.36      2.26 o
   2   5  10        0.58        0.31      1.74 o
   3   5  10        0.00       -1.05      2.08 o
   4   5  10        0.03        5.37      3.86 o
   5   5  10        0.34        0.35      3.60 o
   6   5  10        0.61        1.58      3.77 o
   7   5  10        3.78        4.83      4.24 o
   8   5  10        1.63        0.07      3.98 o
   9   5  10       11.15       11.54      5.32 o
  10   5  10        3.66        0.82      4.36 o
  11   5  10        0.73        3.04      4.76 o
 -20   6  10        3.81        3.55      1.39 o
 -19   6  10        0.04       -1.52      1.52 o
 -18   6  10        0.04        2.17      1.60 o
 -17   6  10        2.19        1.66      1.53 o
 -16   6  10        0.41       -1.39      1.39 o
 -15   6  10       14.84       16.84      1.92 o
 -14   6  10       39.58       35.01      2.02 o
 -13   6  10       32.56       37.43      2.39 o
 -12   6  10      113.81      118.36      3.36 o
 -11   6  10        7.48        7.68      1.42 o
 -10   6  10       13.13        9.30      1.50 o
  -9   6  10       24.80       25.45      1.87 o
  -8   6  10       17.48       18.54      1.67 o
  -7   6  10       34.36       37.59      2.09 o
  -6   6  10        1.78        0.75      1.45 o
  -5   6  10       36.08       34.27      2.35 o
  -4   6  10       33.86       32.91      2.38 o
  -3   6  10      104.95       94.11      3.58 o
  -2   6  10        4.04        2.14      1.71 o
  -1   6  10        0.11        0.63      1.36 o
   0   6  10        7.99        6.49      1.65 o
   1   6  10        0.75       -1.76      1.76 o
   2   6  10       22.81       21.50      2.56 o
   3   6  10        2.97       -1.36      2.05 o
   4   6  10        8.67        7.82      4.33 o
   5   6  10        1.21       -3.49      3.49 o
   6   6  10        0.90       -3.09      3.20 o
   7   6  10        5.90       -2.33      4.12 o
   8   6  10        0.57        1.44      4.31 o
   9   6  10       12.05       12.39      5.25 o
  10   6  10        1.07        2.73      4.33 o
 -20   7  10        1.25        2.94      1.71 o
 -19   7  10        0.13       -1.50      1.50 o
 -18   7  10        0.80        3.96      1.68 o
 -17   7  10        7.24        9.99      1.94 o
 -16   7  10        3.30        3.71      1.69 o
 -15   7  10        0.41       -0.41      1.53 o
 -14   7  10        0.97        3.17      1.57 o
 -13   7  10        1.54        4.95      1.59 o
 -12   7  10        0.32        0.85      1.41 o
 -11   7  10        1.85        2.44      1.47 o
 -10   7  10        6.54        5.68      2.09 o
  -9   7  10       23.59       23.27      1.88 o
  -8   7  10        7.91        8.60      1.53 o
  -7   7  10        7.72        6.83      1.65 o
  -6   7  10        1.49       -0.10      1.56 o
  -5   7  10        1.73        1.94      1.54 o
  -4   7  10        4.66        4.50      1.56 o
  -3   7  10       45.68       44.22      2.70 o
  -2   7  10       43.43       39.13      2.60 o
  -1   7  10        0.23        1.04      1.52 o
   0   7  10       57.24       54.43      3.58 o
   1   7  10        4.70        6.73      2.09 o
   2   7  10       15.22       10.80      3.00 o
   3   7  10        5.72        5.22      2.79 o
   4   7  10        1.06       -2.97      2.97 o
   5   7  10        2.69        3.58      3.79 o
   6   7  10        0.29        4.97      4.66 o
   7   7  10        0.48        4.45      4.71 o
   8   7  10       13.59        2.87      4.83 o
   9   7  10        0.54        5.06      4.62 o
  10   7  10        3.34        5.68      5.16 o
 -19   8  10        1.57        1.40      1.92 o
 -18   8  10        0.00       -0.27      1.86 o
 -17   8  10        1.29        0.56      2.00 o
 -16   8  10        2.92        3.74      3.21 o
 -15   8  10        2.78       -1.07      2.10 o
 -14   8  10        2.33        2.14      1.99 o
 -13   8  10        1.90       -1.40      1.40 o
 -12   8  10        2.18       -0.31      1.42 o
 -11   8  10        8.80        7.37      1.82 o
 -10   8  10        1.97       -0.65      1.54 o
  -9   8  10       43.94       49.94      3.85 o
  -8   8  10       12.43       13.24      1.98 o
  -7   8  10       13.55       20.62      2.19 o
  -6   8  10        0.14       -1.23      1.23 o
  -5   8  10        0.26       -1.29      1.29 o
  -4   8  10        0.56       -0.68      1.33 o
  -3   8  10       20.87       23.06      2.39 o
  -2   8  10        0.07        1.71      1.66 o
  -1   8  10       12.36       10.63      2.45 o
   0   8  10       11.28        8.52      2.68 o
   1   8  10       15.01       19.13      3.50 o
   2   8  10       10.87       11.15      3.28 o
   3   8  10       13.14       14.37      5.35 o
   4   8  10        0.19        1.58      4.31 o
   5   8  10        0.49        1.53      4.43 o
   6   8  10        0.66        4.90      4.71 o
   7   8  10        0.20       -3.53      4.31 o
   8   8  10        0.41        0.87      4.64 o
   9   8  10        0.49       -3.98      3.98 o
 -17   9  10        0.55       -0.69      2.23 o
 -16   9  10        0.05       -2.07      2.07 o
 -15   9  10        7.34        9.00      2.42 o
 -14   9  10        2.47        4.56      2.16 o
 -13   9  10        2.10        3.27      1.72 o
 -12   9  10        0.14       -1.85      1.85 o
 -11   9  10        5.88        4.62      2.20 o
 -10   9  10       45.34       47.55      3.52 o
  -9   9  10        5.01        3.04      2.07 o
  -8   9  10        2.83        3.32      1.72 o
  -7   9  10        2.89        5.26      1.80 o
  -6   9  10        5.35        3.43      2.36 o
  -5   9  10        7.15        5.60      1.69 o
  -4   9  10        9.58        6.61      1.74 o
  -3   9  10        0.04        0.62      1.53 o
  -2   9  10        3.29        3.28      1.91 o
  -1   9  10        0.85        1.77      2.81 o
   0   9  10        6.20       -0.03      3.82 o
   1   9  10        4.52        1.13      6.41 o
   2   9  10        3.89        5.75      3.14 o
   3   9  10        1.09        0.92      4.31 o
   4   9  10       10.55       21.83      5.96 o
   5   9  10        2.91        1.25      4.66 o
   6   9  10        0.59        1.95      4.88 o
   7   9  10        0.01        7.35      5.04 o
 -16  10  10        0.56        5.23      2.28 o
 -15  10  10        0.06        1.99      3.03 o
 -14  10  10        0.83        1.93      2.85 o
 -13  10  10        4.63        6.36      4.46 o
 -12  10  10        1.82        5.34      3.05 o
 -11  10  10        8.42        5.58      2.34 o
 -10  10  10        6.64        5.09      2.36 o
  -9  10  10       24.62       30.22      3.24 o
  -8  10  10        1.57        0.75      2.09 o
  -7  10  10        1.97        3.14      1.98 o
  -6  10  10        1.01       -1.45      1.72 o
  -5  10  10        3.05        2.97      2.79 o
  -4  10  10        0.98        1.48      2.14 o
  -3  10  10        2.66        0.92      1.99 o
  -2  10  10        2.08        0.66      1.98 o
  -1  10  10       14.48       15.40      3.62 o
   0  10  10        6.94        7.35      2.74 o
   1  10  10        0.34        2.19      2.43 o
   2  10  10        0.68       -2.56      2.87 o
   3  10  10        2.64        2.35      3.14 o
   4  10  10        0.53       -0.71      3.01 o
   5  10  10        0.27       -3.16      3.16 o
   6  10  10        0.67        0.13      3.27 o
 -14  11  10        1.10        3.75      3.64 o
 -13  11  10        2.74        3.04      3.35 o
 -12  11  10        0.54        1.19      3.28 o
 -11  11  10        0.07        3.33      3.13 o
 -10  11  10        0.28       -1.18      2.90 o
  -9  11  10        0.41        2.16      2.20 o
  -8  11  10        1.06        1.72      2.97 o
  -7  11  10        0.50       -0.77      2.23 o
  -6  11  10        0.16       -0.67      1.84 o
  -5  11  10        1.13        0.24      1.99 o
  -4  11  10       17.38       18.64      3.28 o
  -3  11  10       26.01       32.53      3.76 o
  -2  11  10        2.92        5.75      3.12 o
  -1  11  10        1.51        4.44      2.80 o
   0  11  10        1.88        0.62      2.41 o
   1  11  10        0.29        0.05      2.45 o
   2  11  10        0.48        2.60      3.60 o
   3  11  10        0.27        5.99      3.51 o
   4  11  10        0.02       -1.84      3.16 o
 -11  12  10        2.38        1.70      3.24 o
 -10  12  10        0.37        0.30      3.11 o
  -9  12  10        2.82        4.79      3.41 o
  -8  12  10        0.35       -0.30      3.11 o
  -7  12  10        1.64        3.29      3.34 o
  -6  12  10        5.05        4.40      2.70 o
  -5  12  10        6.57        4.84      3.13 o
  -4  12  10        3.24        8.26      3.18 o
  -3  12  10        0.49        0.66      3.43 o
  -2  12  10        3.11       10.99      3.88 o
  -1  12  10        3.70        1.07      2.64 o
   0  12  10        7.20        7.73      3.04 o
   1  12  10        0.05       -0.64      3.34 o
  -5  13  10        2.12        2.50      4.95 o
 -22   1  11        0.18       -1.07      1.07 o
 -21   1  11        0.84       -0.95      1.12 o
 -20   1  11        0.04       -1.04      1.04 o
 -19   1  11        0.59        1.72      1.12 o
 -18   1  11        1.13        4.14      1.16 o
 -17   1  11        0.74        1.65      1.05 o
 -16   1  11        5.15        6.76      0.85 o
 -15   1  11        0.00       -0.61      0.61 o
 -14   1  11        0.01        1.10      0.69 o
 -13   1  11       36.40       31.85      1.27 o
 -12   1  11       19.93       17.48      1.15 o
 -11   1  11       21.32       21.48      1.52 o
 -10   1  11        3.18        1.16      1.02 o
  -9   1  11       23.43       23.30      2.54 o
  -8   1  11        0.04       -1.17      1.17 o
  -7   1  11       23.26       23.30      1.88 o
  -6   1  11       36.93       39.08      2.23 o
  -5   1  11       19.40       18.86      2.03 o
  -4   1  11       44.62       44.37      3.87 o
  -3   1  11        0.99        3.81      1.94 o
  -2   1  11        0.07        1.08      1.86 o
  -1   1  11       19.38       21.02      2.74 o
   0   1  11       11.57       15.88      2.68 o
   1   1  11        3.68        2.85      2.28 o
   2   1  11        7.37        7.18      3.06 o
   3   1  11        0.00       -0.77      1.97 o
 -22   2  11        0.24       -0.10      1.34 o
 -21   2  11        4.90        5.38      1.35 o
 -20   2  11       41.76       47.62      2.02 o
 -19   2  11        2.32        3.53      1.21 o
 -18   2  11        5.75       12.56      1.81 o
 -17   2  11        1.60        2.88      1.19 o
 -16   2  11        0.91        2.29      0.88 o
 -15   2  11        0.07        0.71      0.70 o
 -14   2  11        5.15        5.16      0.87 o
 -13   2  11        2.73        2.36      0.92 o
 -12   2  11        2.95        2.08      0.95 o
 -11   2  11        0.37        0.67      1.01 o
 -10   2  11        3.28        2.67      1.13 o
  -9   2  11      147.81      142.68      3.44 o
  -8   2  11       86.09       88.69      2.76 o
  -7   2  11       45.51       47.71      3.22 o
  -6   2  11       29.74       25.73      1.95 o
  -5   2  11       86.28       88.42      4.82 o
  -4   2  11        0.14       -1.69      1.69 o
  -3   2  11       20.75       23.45      5.93 o
  -2   2  11       32.15       35.38      2.63 o
  -1   2  11        0.97       -0.01      1.58 o
   0   2  11        1.32        0.80      2.73 o
   1   2  11       23.70       26.72      2.58 o
   2   2  11        4.73        7.20      2.04 o
   3   2  11        1.20       -0.24      2.37 o
   4   2  11        1.26        2.76      3.51 o
   5   2  11        5.59        0.12      3.32 o
   6   2  11        1.14        0.66      3.70 o
   7   2  11       13.71       15.61      5.11 o
   8   2  11        0.00       -3.63      3.63 o
 -22   3  11        0.30       -0.78      1.35 o
 -21   3  11        0.00       -0.16      1.43 o
 -20   3  11        0.05        0.63      1.41 o
 -19   3  11        3.03        7.37      1.54 o
 -18   3  11        1.74        4.40      1.70 o
 -17   3  11        0.01       -1.15      1.15 o
 -16   3  11        3.16        1.27      0.93 o
 -15   3  11        0.13        0.02      0.72 o
 -14   3  11        1.07        0.73      0.78 o
 -13   3  11       32.40       27.94      1.71 o
 -12   3  11        7.48        9.05      1.31 o
 -11   3  11        1.29        0.59      1.06 o
 -10   3  11       39.06       40.99      2.01 o
  -9   3  11       53.63       49.71      2.17 o
  -8   3  11       89.80       83.96      2.77 o
  -7   3  11       62.11       65.04      2.53 o
  -6   3  11       63.95       57.87      2.68 o
  -5   3  11        1.95        2.83      1.53 o
  -4   3  11       95.95       93.65      5.04 o
  -3   3  11       12.62       14.99      2.15 o
  -2   3  11        3.10        3.22      1.76 o
  -1   3  11       25.25       27.40      2.60 o
   0   3  11        8.41       11.03      2.74 o
   1   3  11       10.55        6.82      2.04 o
   2   3  11        6.04        8.75      2.07 o
   3   3  11        1.76        0.86      2.21 o
   4   3  11        0.02        4.95      4.00 o
   5   3  11        1.24        1.27      3.70 o
   6   3  11        0.01        2.17      3.84 o
   7   3  11        1.48       -0.42      3.67 o
   8   3  11        3.45        2.03      4.22 o
   9   3  11        0.09        2.36      4.15 o
  10   3  11        3.51        6.36      4.73 o
  11   3  11        0.03        2.80      4.57 o
 -21   4  11        5.24       11.11      1.80 o
 -20   4  11        2.47        0.41      1.41 o
 -19   4  11       12.18       18.08      2.20 o
 -18   4  11        1.80        1.68      1.32 o
 -17   4  11        6.61        2.84      1.29 o
 -16   4  11        0.14       -0.29      0.96 o
 -15   4  11        0.04        1.22      0.86 o
 -14   4  11        0.00       -0.83      1.02 o
 -13   4  11       16.09       15.23      1.48 o
 -12   4  11        1.03        1.60      1.11 o
 -11   4  11       46.97       41.73      2.06 o
 -10   4  11        4.40        5.11      1.29 o
  -9   4  11        2.78        2.66      1.19 o
  -8   4  11        4.37        3.15      1.36 o
  -7   4  11        3.98        4.63      1.33 o
  -6   4  11       43.04       46.72      2.60 o
  -5   4  11       41.01       47.13      2.59 o
  -4   4  11        0.02        1.14      1.34 o
  -3   4  11       23.96       22.30      2.07 o
  -2   4  11        4.42        6.08      1.56 o
  -1   4  11        3.50        1.45      1.42 o
   0   4  11        0.50       -1.10      1.68 o
   1   4  11       13.95       18.37      2.61 o
   2   4  11        2.72        1.35      1.77 o
   3   4  11       12.52       12.21      2.78 o
   4   4  11        1.56       -2.00      3.18 o
   5   4  11        0.68        7.47      4.29 o
   6   4  11        4.55       10.69      4.40 o
   7   4  11        2.75        7.40      4.50 o
   8   4  11        4.16        7.16      4.76 o
   9   4  11        2.30        7.28      4.88 o
  10   4  11        0.03       -0.40      4.43 o
 -21   5  11        4.18        5.63      1.69 o
 -20   5  11        0.02        0.20      1.42 o
 -19   5  11        0.10        0.13      1.66 o
 -18   5  11        3.33        2.09      1.51 o
 -17   5  11        0.92       -1.45      1.45 o
 -16   5  11        1.29        2.70      1.50 o
 -15   5  11        0.32        1.05      1.19 o
 -14   5  11        0.36        0.59      1.12 o
 -13   5  11        2.39        2.08      1.21 o
 -12   5  11       61.87       68.37      3.33 o
 -11   5  11       17.93       18.49      1.69 o
 -10   5  11        6.02        4.42      1.49 o
  -9   5  11       15.21       12.35      1.69 o
  -8   5  11       27.36       27.81      2.11 o
  -7   5  11       43.43       30.14      2.26 o
  -6   5  11        5.04        2.29      1.50 o
  -5   5  11        0.00       -1.29      1.40 o
  -4   5  11        6.41       10.41      1.81 o
  -3   5  11        0.41       -0.53      1.66 o
  -2   5  11       93.09       96.77      3.70 o
  -1   5  11       10.17        8.27      1.79 o
   0   5  11        0.04       -1.37      1.37 o
   1   5  11        0.05       -1.25      1.67 o
   2   5  11        3.65        4.06      2.54 o
   3   5  11        3.16        1.14      2.54 o
   4   5  11        1.57        3.16      4.03 o
   5   5  11        0.16       -2.71      3.65 o
   6   5  11        2.21        7.42      4.36 o
   7   5  11        5.11        4.45      4.52 o
   8   5  11        0.08       -2.40      4.05 o
   9   5  11        1.12        0.85      4.76 o
  10   5  11        3.73        8.67      5.23 o
 -20   6  11        1.21        1.12      1.69 o
 -19   6  11        2.15        2.81      1.70 o
 -18   6  11        0.36        1.02      1.67 o
 -17   6  11        0.63        0.63      1.60 o
 -16   6  11        5.13        6.52      1.79 o
 -15   6  11       13.42       21.92      1.86 o
 -14   6  11        5.43        5.36      1.47 o
 -13   6  11        8.80        5.46      1.40 o
 -12   6  11        1.53        2.86      1.48 o
 -11   6  11        8.12        6.40      1.56 o
 -10   6  11       19.69       18.14      1.95 o
  -9   6  11       41.71       45.68      2.29 o
  -8   6  11        3.91        4.86      1.76 o
  -7   6  11        4.63        5.37      2.24 o
  -6   6  11        2.79        2.98      1.52 o
  -5   6  11        0.05        0.83      1.43 o
  -4   6  11       13.76       15.70      2.02 o
  -3   6  11        2.57        3.97      1.54 o
  -2   6  11       53.18       49.37      2.85 o
  -1   6  11        9.18        8.79      1.92 o
   0   6  11        0.47       -1.72      1.83 o
   1   6  11       25.15       25.99      2.82 o
   2   6  11        0.77       -1.10      2.53 o
   3   6  11        7.23        4.00      4.19 o
   4   6  11        0.94        5.68      4.38 o
   5   6  11        0.62       -1.48      4.00 o
   6   6  11        4.31        0.28      4.22 o
   7   6  11        1.49        1.86      4.24 o
   8   6  11        0.06       -3.77      3.77 o
   9   6  11        0.24        2.68      4.52 o
 -19   7  11        0.13       -0.86      1.71 o
 -18   7  11        0.00       -0.70      1.71 o
 -17   7  11        2.24        2.90      2.05 o
 -16   7  11        0.37       -0.28      1.93 o
 -15   7  11        4.74        5.16      1.71 o
 -14   7  11        1.40        0.32      1.60 o
 -13   7  11        6.64        5.55      1.68 o
 -12   7  11        7.73        9.56      1.82 o
 -11   7  11       11.93       12.07      2.14 o
 -10   7  11       57.24       56.77      3.49 o
  -9   7  11        9.60       12.79      2.32 o
  -8   7  11       23.94       27.86      2.36 o
  -7   7  11        0.27       -0.83      1.41 o
  -6   7  11        0.01        0.98      1.44 o
  -5   7  11        1.06        1.11      1.48 o
  -4   7  11        6.34       10.57      1.95 o
  -3   7  11       21.44       22.12      2.27 o
  -2   7  11        0.00        1.21      1.60 o
  -1   7  11       45.52       46.18      3.51 o
   0   7  11       14.70        9.68      2.45 o
   1   7  11       37.98       33.37      7.55 o
   2   7  11        2.75        2.23      2.54 o
   3   7  11        1.86        1.34      4.22 o
   4   7  11        1.26       -1.08      3.93 o
   5   7  11       14.57       22.37      5.93 o
   6   7  11        0.72       -0.19      4.33 o
   7   7  11        1.01        0.99      4.52 o
   8   7  11        0.11        2.07      4.22 o
 -18   8  11        0.38        0.99      2.04 o
 -17   8  11        0.59       -0.49      1.89 o
 -16   8  11        0.40       -1.41      1.83 o
 -15   8  11        0.63       -0.23      1.94 o
 -14   8  11       26.03       31.12      2.51 o
 -13   8  11        1.86        2.04      1.65 o
 -12   8  11        7.51        6.64      1.86 o
 -11   8  11       70.95       70.30      4.01 o
 -10   8  11        6.41        7.82      2.31 o
  -9   8  11        1.75        2.23      1.95 o
  -8   8  11        0.08        2.28      1.63 o
  -7   8  11       13.28       16.69      3.38 o
  -6   8  11        0.42        0.56      1.66 o
  -5   8  11        0.20        0.90      1.46 o
  -4   8  11        1.54        2.92      1.75 o
  -3   8  11       21.67       27.13      2.61 o
  -2   8  11       36.76       43.02      3.59 o
  -1   8  11        0.30       -1.60      2.02 o
   0   8  11        0.54       -3.84      3.84 o
   1   8  11        0.79        1.84      2.76 o
   2   8  11        0.29       -2.44      2.44 o
   3   8  11       10.18        8.60      5.18 o
   4   8  11       19.60       12.39      5.51 o
   5   8  11        1.62        5.18      4.95 o
   6   8  11        0.12        1.88      4.80 o
   7   8  11        0.28       -4.12      4.12 o
 -17   9  11        0.49       -1.12      1.95 o
 -16   9  11        0.00        2.91      2.09 o
 -15   9  11        0.48        0.95      2.10 o
 -14   9  11        4.00       -0.64      2.74 o
 -13   9  11        2.00        2.20      2.82 o
 -12   9  11        0.22       -1.48      1.90 o
 -11   9  11        0.88        3.25      2.18 o
 -10   9  11        9.03        5.96      2.30 o
  -9   9  11        0.01        2.97      2.09 o
  -8   9  11        0.47        1.70      2.06 o
  -7   9  11        2.66        0.42      1.79 o
  -6   9  11        2.68        1.59      1.77 o
  -5   9  11        2.54        3.99      2.01 o
  -4   9  11       12.32       11.56      3.04 o
  -3   9  11        4.43        4.04      2.60 o
  -2   9  11        3.71        1.57      2.57 o
  -1   9  11       20.47       21.32      3.12 o
   0   9  11        1.96        2.58      2.88 o
   1   9  11        3.17        2.58      3.99 o
   2   9  11        4.11        0.09      4.59 o
   3   9  11        8.58       11.42      5.23 o
   4   9  11        5.70        1.67      4.83 o
   5   9  11        1.20        4.12      4.47 o
   6   9  11        0.25       -4.05      4.05 o
 -15  10  11        0.00       -2.75      2.75 o
 -14  10  11        1.86       -0.04      3.03 o
 -13  10  11        0.00        3.62      3.14 o
 -12  10  11        0.00       -0.33      3.04 o
 -11  10  11        3.74        0.68      2.93 o
 -10  10  11        2.25        0.96      2.24 o
  -9  10  11        0.57       -1.33      2.14 o
  -8  10  11       14.84       13.14      2.80 o
  -7  10  11        0.04        0.56      1.78 o
  -6  10  11        0.67        1.89      1.91 o
  -5  10  11       24.37       26.91      2.85 o
  -4  10  11        5.94        5.54      2.61 o
  -3  10  11        1.91        4.89      2.25 o
  -2  10  11       36.34       35.39      3.25 o
  -1  10  11        1.62        3.68      2.67 o
   0  10  11        0.01        0.83      2.42 o
   1  10  11        0.08        5.13      2.61 o
   2  10  11        2.47        8.27      7.62 o
   3  10  11        7.85       10.67      3.78 o
   4  10  11        0.25       -1.18      5.42 o
 -13  11  11        0.96        2.47      7.27 o
 -12  11  11        0.00       -2.95      2.95 o
 -11  11  11        0.28        0.97      3.76 o
 -10  11  11        0.48       -1.47      2.84 o
  -9  11  11        5.35        5.83      3.31 o
  -8  11  11        0.07        0.68      3.03 o
  -7  11  11        7.31       13.85      2.85 o
  -6  11  11        4.15        7.83      2.35 o
  -5  11  11        4.45        7.19      2.98 o
  -4  11  11       18.72       23.18      3.55 o
  -3  11  11        0.08        1.52      3.36 o
  -2  11  11        0.92        1.65      2.79 o
  -1  11  11        4.61        4.00      3.00 o
   0  11  11        0.26        0.78      2.63 o
   1  11  11        1.23        7.76      3.56 o
   2  11  11        0.01        1.83      3.42 o
 -10  12  11        1.53        0.09      4.55 o
  -9  12  11        0.32       -3.40      3.40 o
  -8  12  11        1.77        2.35      3.35 o
  -7  12  11        0.01       -0.67      3.16 o
  -6  12  11        1.97        3.02      3.42 o
  -5  12  11        1.45        2.68      2.93 o
  -4  12  11        7.57       13.06      3.24 o
  -3  12  11       10.52       11.83      5.62 o
  -2  12  11        3.49        4.22      3.58 o
  -1  12  11        0.05        0.75      4.43 o
 -22   0  12        0.04        0.47      1.86 o
 -21   0  12        0.20        0.51      1.71 o
 -20   0  12       12.93        8.65      2.75 o
 -19   0  12        7.40        4.43      2.93 o
 -18   0  12        9.85        9.01      2.42 o
 -17   0  12        1.85       -1.91      1.91 o
 -16   0  12        0.07       -0.93      1.07 o
 -15   0  12        1.96        2.23      1.32 o
 -14   0  12        9.52        9.59      1.62 o
 -13   0  12       12.69        5.29      1.51 o
 -12   0  12       72.46       69.98      3.10 o
 -11   0  12       58.69       58.14      3.83 o
 -10   0  12       22.48       18.75      2.62 o
  -9   0  12       31.84       33.10      3.60 o
  -8   0  12      294.28      287.74      8.63 o
  -7   0  12        2.08       -1.84      3.13 o
  -6   0  12      176.40      193.36     10.15 o
  -5   0  12      128.84      119.03      8.08 o
  -4   0  12        0.49       -2.24      2.24 o
  -3   0  12        0.51        3.30      3.11 o
  -2   0  12        9.40        2.87      3.11 o
  -1   0  12       88.89       95.81      7.23 o
   0   0  12        3.32       -0.02      3.41 o
   1   0  12      119.23       99.29      7.80 o
   2   0  12       38.19       39.61      5.32 o
 -22   1  12        0.11        1.28      1.39 o
 -21   1  12        5.12        4.37      1.51 o
 -20   1  12        6.48        3.72      1.48 o
 -19   1  12        1.08        0.38      1.34 o
 -18   1  12       11.51       17.14      1.94 o
 -17   1  12       10.88       10.93      1.72 o
 -16   1  12        1.60        1.88      0.83 o
 -15   1  12        0.48        0.95      0.87 o
 -14   1  12       13.96       11.94      1.17 o
 -13   1  12        5.51        2.20      0.98 o
 -12   1  12        0.12        1.38      1.06 o
 -11   1  12        0.34       -0.39      1.04 o
 -10   1  12       13.84       14.85      1.48 o
  -9   1  12       11.84       13.91      1.73 o
  -8   1  12       81.58       76.50      4.11 o
  -7   1  12      357.57      337.05      9.94 o
  -6   1  12       45.74       43.60      3.70 o
  -5   1  12      197.96      202.45      7.37 o
  -4   1  12        1.76        0.06      2.11 o
  -3   1  12        0.85        0.56      2.05 o
  -2   1  12        0.64        3.58      2.28 o
  -1   1  12       71.24       81.57      4.88 o
   0   1  12      143.17      143.79      6.19 o
   1   1  12       61.39       59.85      6.94 o
   2   1  12       28.14       26.17      6.14 o
 -22   2  12        0.81        4.11      1.87 o
 -21   2  12        6.23        6.50      1.54 o
 -20   2  12       20.24       28.07      3.99 o
 -19   2  12       16.21       18.20      2.12 o
 -18   2  12        8.38        8.44      1.77 o
 -17   2  12        7.31        8.13      1.65 o
 -16   2  12       10.28       11.36      1.03 o
 -15   2  12        2.04        0.29      0.88 o
 -14   2  12        1.08       -0.60      0.90 o
 -13   2  12       20.49       22.20      1.62 o
 -12   2  12        0.12        0.52      1.06 o
 -11   2  12       21.51       21.30      2.36 o
 -10   2  12       20.08       22.82      1.70 o
  -9   2  12       32.82       31.15      1.89 o
  -8   2  12       20.94       20.89      1.94 o
  -7   2  12      249.66      238.48      8.22 o
  -6   2  12       69.70       66.46      4.44 o
  -5   2  12       12.22       12.52      2.75 o
  -4   2  12        4.91        4.11      2.26 o
  -3   2  12       15.49       13.00      3.44 o
  -2   2  12       17.91       16.85      3.41 o
  -1   2  12        1.03       -1.45      2.10 o
   0   2  12        3.28        2.80      2.31 o
   1   2  12      184.14      179.91      5.85 o
   2   2  12        1.40        1.71      2.87 o
   3   2  12        0.03       -1.86      3.34 o
   4   2  12        3.76        0.35      3.93 o
 -21   3  12        3.57        2.16      1.51 o
 -20   3  12       30.70       42.43      2.78 o
 -19   3  12        7.98       17.33      2.16 o
 -18   3  12        2.41        2.76      1.59 o
 -17   3  12        0.07       -0.50      1.47 o
 -16   3  12        8.45        9.30      1.14 o
 -15   3  12        9.17        8.64      1.16 o
 -14   3  12        0.53        1.11      1.38 o
 -13   3  12        0.00       -0.36      1.04 o
 -12   3  12       10.26       10.19      1.41 o
 -11   3  12        7.82        5.82      1.30 o
 -10   3  12        0.01       -0.93      1.12 o
  -9   3  12        7.08        6.72      1.56 o
  -8   3  12       41.58       42.13      2.39 o
  -7   3  12        0.12       -1.46      1.63 o
  -6   3  12      312.74      287.45      8.91 o
  -5   3  12       21.12       20.60      3.02 o
  -4   3  12        2.42        4.08      2.34 o
  -3   3  12      108.08      114.70      4.72 o
  -2   3  12        3.13        1.72      1.93 o
  -1   3  12       43.90       49.37      3.34 o
   0   3  12      163.93      168.08      6.39 o
   1   3  12       20.96       17.89      2.61 o
   2   3  12        0.01        5.14      2.46 o
   3   3  12       16.76       15.73      4.73 o
   4   3  12        6.21        9.59      4.43 o
   5   3  12        3.80        4.99      4.38 o
   6   3  12        0.22       -3.60      3.60 o
   7   3  12        0.21        6.59      4.38 o
   8   3  12        0.72        6.01      4.62 o
   9   3  12        0.46        2.90      4.52 o
 -21   4  12        0.35       -1.50      2.15 o
 -20   4  12        0.33        2.71      1.82 o
 -19   4  12       57.55       81.30      5.47 o
 -18   4  12        1.54        0.36      1.63 o
 -17   4  12        3.08        1.98      1.65 o
 -16   4  12        2.99        4.54      0.99 o
 -15   4  12        8.84        8.80      1.21 o
 -14   4  12       26.50       29.77      1.94 o
 -13   4  12        4.68        5.01      1.31 o
 -12   4  12        2.52        3.89      1.28 o
 -11   4  12        0.55        0.88      1.17 o
 -10   4  12       32.74       32.95      2.26 o
  -9   4  12        0.30       -1.68      1.73 o
  -8   4  12        1.19        2.12      1.64 o
  -7   4  12       20.11       19.60      2.34 o
  -6   4  12       25.00       28.98      2.91 o
  -5   4  12       40.80       41.52      3.20 o
  -4   4  12        0.19        0.11      1.39 o
  -3   4  12       40.01       35.63      3.39 o
  -2   4  12        9.81        8.80      1.89 o
  -1   4  12        1.24        1.36      1.54 o
   0   4  12       26.27       26.07      2.87 o
   1   4  12       29.21       32.53      4.23 o
   2   4  12        2.10        6.42      2.69 o
   3   4  12        2.23        8.15      4.36 o
   4   4  12        0.46        3.41      4.22 o
   5   4  12        0.01       13.35      4.85 o
   6   4  12        0.11       -3.65      3.84 o
   7   4  12        0.10       -3.27      3.96 o
   8   4  12        0.00       -0.64      4.15 o
   9   4  12        0.58       -0.28      4.31 o
 -20   5  12        0.30       -0.59      1.73 o
 -19   5  12        0.02       -1.49      1.63 o
 -18   5  12        0.00       -1.62      1.62 o
 -17   5  12        0.01        1.11      1.65 o
 -16   5  12        8.75        8.57      1.16 o
 -15   5  12        7.79        6.19      1.64 o
 -14   5  12        4.24        3.18      1.38 o
 -13   5  12        4.50        6.58      1.96 o
 -12   5  12        1.98        2.53      1.45 o
 -11   5  12        4.33        2.58      1.45 o
 -10   5  12        3.91        2.45      1.83 o
  -9   5  12        1.16       -0.86      1.89 o
  -8   5  12        1.02        1.71      1.86 o
  -7   5  12        4.84        3.87      1.56 o
  -6   5  12       13.60        9.27      1.81 o
  -5   5  12        9.17       10.12      1.83 o
  -4   5  12       29.45       28.53      2.98 o
  -3   5  12        0.02       -1.46      1.46 o
  -2   5  12       22.01       20.39      2.26 o
  -1   5  12       37.60       37.10      2.68 o
   0   5  12       42.44       44.21      3.45 o
   1   5  12        3.89        0.49      3.46 o
   2   5  12       11.74       17.45      3.30 o
   3   5  12        8.56        9.87      4.76 o
   4   5  12        2.72       14.77      4.85 o
   5   5  12       10.12       11.09      4.92 o
   6   5  12        0.60        6.24      4.64 o
   7   5  12        1.93        3.51      4.40 o
   8   5  12        0.31       11.30      5.04 o
 -20   6  12        3.77        5.67      2.47 o
 -19   6  12        0.03       -0.79      1.71 o
 -18   6  12        1.69       -0.39      2.27 o
 -17   6  12        6.43        8.58      2.24 o
 -16   6  12        0.61       -1.38      1.47 o
 -15   6  12       13.24       15.15      2.03 o
 -14   6  12       20.91       24.34      2.20 o
 -13   6  12       10.60       13.08      1.90 o
 -12   6  12        0.37        0.19      1.79 o
 -11   6  12       15.83       15.64      2.05 o
 -10   6  12        6.83        8.25      2.06 o
  -9   6  12       12.50       10.39      2.19 o
  -8   6  12        7.04        4.70      1.89 o
  -7   6  12        3.03        4.77      2.46 o
  -6   6  12        3.12        3.08      1.60 o
  -5   6  12       26.59       27.49      2.47 o
  -4   6  12        2.27        0.55      1.58 o
  -3   6  12        7.35        7.73      1.89 o
  -2   6  12       10.58        7.41      1.96 o
  -1   6  12        2.49       -0.24      1.93 o
   0   6  12        3.60        2.85      2.09 o
   1   6  12        8.75       11.85      3.21 o
   2   6  12        0.40       -0.88      3.03 o
   3   6  12        0.69        1.32      3.96 o
   4   6  12        0.30        0.26      4.26 o
   5   6  12        1.76        7.07      4.73 o
   6   6  12        0.55        2.24      4.66 o
   7   6  12        3.19        9.59      5.30 o
   8   6  12        1.56        4.73      5.28 o
 -19   7  12        0.00       -1.72      1.72 o
 -18   7  12        0.03       -1.23      1.93 o
 -17   7  12        1.85        0.67      2.02 o
 -16   7  12        2.05        2.69      2.55 o
 -15   7  12        0.39        3.78      2.18 o
 -14   7  12        2.61        0.33      1.63 o
 -13   7  12        3.73        4.63      1.79 o
 -12   7  12        1.35        0.83      1.84 o
 -11   7  12        2.17        2.40      2.01 o
 -10   7  12        3.29        1.38      2.08 o
  -9   7  12        0.06        0.34      1.83 o
  -8   7  12       18.58       21.92      2.60 o
  -7   7  12        5.00        3.10      3.75 o
  -6   7  12        1.46        0.33      1.52 o
  -5   7  12       14.97       15.51      2.18 o
  -4   7  12        3.74        6.41      2.02 o
  -3   7  12        0.94        0.79      1.65 o
  -2   7  12        0.48        0.84      2.09 o
  -1   7  12        9.88       11.32      2.98 o
   0   7  12        3.72        1.52      2.76 o
   1   7  12        0.03       -0.31      2.51 o
   2   7  12       12.71       16.56      5.16 o
   3   7  12        0.17        5.70      4.83 o
   4   7  12        2.94        0.59      4.50 o
   5   7  12        1.44        1.84      4.52 o
   6   7  12        9.05       12.95      5.35 o
   7   7  12        0.02        7.04      5.06 o
 -18   8  12        0.02       -2.90      4.36 o
 -17   8  12        0.58        1.08      2.10 o
 -16   8  12        1.42       -1.72      3.53 o
 -15   8  12        2.60        0.62      2.19 o
 -14   8  12       14.18       20.93      6.57 o
 -13   8  12        0.68       -1.31      2.40 o
 -12   8  12        9.06        8.52      2.82 o
 -11   8  12        5.91        7.90      2.39 o
 -10   8  12       16.74       21.07      2.85 o
  -9   8  12        6.78       10.24      2.54 o
  -8   8  12        0.26       -1.62      1.62 o
  -7   8  12        4.30        0.32      1.77 o
  -6   8  12        3.54        5.82      1.92 o
  -5   8  12        6.01        8.37      2.10 o
  -4   8  12        1.53        1.59      1.77 o
  -3   8  12        0.65       -0.39      2.78 o
  -2   8  12       13.41       15.36      3.34 o
  -1   8  12        0.00       -0.84      4.32 o
   0   8  12        1.16       -1.15      2.78 o
   1   8  12        1.33        0.98      2.85 o
   2   8  12        1.21       -1.48      4.47 o
   3   8  12        5.61       15.50      5.61 o
   4   8  12        9.87       14.86      5.65 o
   5   8  12        0.01        7.37      5.20 o
   6   8  12        0.06        2.52      4.62 o
 -16   9  12        0.47        0.74      3.11 o
 -15   9  12        3.77       -1.60      3.11 o
 -14   9  12        1.05       -1.81      2.73 o
 -13   9  12        3.98        9.99      4.23 o
 -12   9  12        0.19        0.60      2.87 o
 -11   9  12        3.32        5.30      2.34 o
 -10   9  12        0.28       -0.31      1.94 o
  -9   9  12       10.99       10.45      2.50 o
  -8   9  12        3.22        4.79      2.33 o
  -7   9  12        3.25        5.67      2.41 o
  -6   9  12        1.75        2.93      1.89 o
  -5   9  12        0.04       -1.75      1.75 o
  -4   9  12        0.01        2.83      2.02 o
  -3   9  12        1.63        3.51      2.16 o
  -2   9  12        1.56       -1.69      2.37 o
  -1   9  12       11.41       10.32      4.03 o
   0   9  12        0.56        7.35      3.82 o
   1   9  12        8.04       12.91      5.70 o
   2   9  12        3.57        1.58      4.64 o
   3   9  12        9.50       13.57      5.49 o
   4   9  12        3.05        2.76      4.92 o
 -14  10  12        5.09       10.42      3.60 o
 -13  10  12        0.02       -2.92      4.51 o
 -12  10  12        1.14        0.69      3.00 o
 -11  10  12        0.00        2.13      3.01 o
 -10  10  12        5.95        6.26      3.33 o
  -9  10  12        0.98        0.55      2.92 o
  -8  10  12        0.04       -0.18      2.06 o
  -7  10  12        0.01        0.80      2.10 o
  -6  10  12        2.90        1.03      1.99 o
  -5  10  12        2.12        4.52      2.66 o
  -4  10  12        0.57        2.10      2.66 o
  -3  10  12        7.06       11.63      3.19 o
  -2  10  12       10.69       12.79      3.09 o
  -1  10  12        5.19        7.40      3.00 o
   0  10  12        0.02        0.69      2.50 o
   1  10  12        0.45        0.07      3.33 o
   2  10  12        6.05        3.03      7.16 o
 -12  11  12        0.16        4.00      4.24 o
 -11  11  12        1.14        1.91      3.12 o
 -10  11  12        0.01        0.16      3.03 o
  -9  11  12        0.00        0.41      2.92 o
  -8  11  12        0.04       -0.55      3.03 o
  -7  11  12        0.10       -1.06      2.96 o
  -6  11  12        2.56        2.03      3.24 o
  -5  11  12       19.38       25.34      3.65 o
  -4  11  12        5.64        6.03      3.03 o
  -3  11  12        2.01        4.12      4.66 o
  -2  11  12        1.83        2.08      3.27 o
  -1  11  12       12.29        8.32      3.03 o
   0  11  12        0.32        0.24      4.92 o
 -21   1  13        0.28       -1.37      1.70 o
 -20   1  13        6.25        7.13      2.01 o
 -19   1  13        0.00       -1.52      1.52 o
 -18   1  13        1.21       -0.78      1.53 o
 -17   1  13        0.46        2.03      0.84 o
 -16   1  13        3.72        2.75      1.00 o
 -15   1  13        0.01       -0.07      0.93 o
 -14   1  13        4.21        2.77      1.05 o
 -13   1  13        2.31        1.89      1.04 o
 -12   1  13        0.01        0.74      1.11 o
 -11   1  13        0.00       -0.12      1.32 o
 -10   1  13        1.85        2.60      1.41 o
  -9   1  13        5.01        6.83      2.59 o
  -8   1  13      105.04      106.04      6.34 o
  -7   1  13       64.39       60.06      4.45 o
  -6   1  13        0.18       -1.54      2.20 o
  -5   1  13        3.44        1.85      2.41 o
  -4   1  13       13.07       11.24      3.30 o
  -3   1  13        2.93        2.90      2.41 o
  -2   1  13        4.71        6.64      2.59 o
  -1   1  13        0.01       -2.26      2.26 o
   0   1  13       14.35       14.30      3.10 o
   1   1  13        0.05        1.66      4.55 o
 -21   2  13       11.04       12.18      2.11 o
 -20   2  13        8.15       12.99      2.22 o
 -19   2  13        6.13        7.53      1.91 o
 -18   2  13        0.57        2.02      1.65 o
 -17   2  13        0.02        2.07      1.20 o
 -16   2  13        6.49        9.94      1.22 o
 -15   2  13        0.15       -0.91      0.91 o
 -14   2  13        0.89        0.57      1.01 o
 -13   2  13       14.95       15.07      1.58 o
 -12   2  13        0.25       -0.35      1.59 o
 -11   2  13       13.20       16.54      1.66 o
 -10   2  13       23.87       26.30      2.11 o
  -9   2  13       26.20       19.40      2.40 o
  -8   2  13        5.08        5.92      1.89 o
  -7   2  13       71.00       71.68      8.82 o
  -6   2  13       31.95       27.03      3.50 o
  -5   2  13        7.81        9.03      2.71 o
  -4   2  13        5.11       -1.15      5.33 o
  -3   2  13       16.74       18.79      3.21 o
  -2   2  13        0.01       -3.56      3.56 o
  -1   2  13       19.71       19.80      3.25 o
   0   2  13       23.78       32.37      3.70 o
   1   2  13        1.16        4.98      4.97 o
 -21   3  13        2.01        0.63      1.81 o
 -20   3  13       19.49       26.75      3.29 o
 -19   3  13        1.92        2.35      1.88 o
 -18   3  13        0.99        1.40      1.70 o
 -17   3  13        6.23        7.18      1.46 o
 -16   3  13        2.50        2.91      1.08 o
 -15   3  13        0.36        1.52      1.06 o
 -14   3  13        3.15        2.76      2.15 o
 -13   3  13        0.30        0.45      1.34 o
 -12   3  13        0.00       -1.20      1.20 o
 -11   3  13       12.78       16.31      2.06 o
 -10   3  13        5.59        5.36      1.84 o
  -9   3  13       16.95       18.62      2.35 o
  -8   3  13        3.28        3.25      1.80 o
  -7   3  13       13.05        6.71      2.00 o
  -6   3  13       30.78       30.57      2.73 o
  -5   3  13        0.03        2.40      2.40 o
  -4   3  13        2.09        1.93      2.60 o
  -3   3  13        9.47       14.51      3.00 o
  -2   3  13       15.99       14.90      3.02 o
  -1   3  13       29.83       33.89      5.46 o
   0   3  13       11.49       17.57      2.72 o
   1   3  13        8.33       12.01      3.12 o
   2   3  13        0.91        3.06      4.05 o
   3   3  13       16.92       26.28      5.91 o
   4   3  13        0.66       -0.75      4.07 o
   5   3  13        0.06        6.67      4.59 o
 -20   4  13        0.00       -1.66      1.87 o
 -19   4  13        5.80       12.23      2.21 o
 -18   4  13       16.23       22.68      2.36 o
 -17   4  13        2.87        4.26      1.48 o
 -16   4  13       20.14       27.45      1.68 o
 -15   4  13        5.11        7.98      1.56 o
 -14   4  13        0.88       -0.72      1.27 o
 -13   4  13        5.27        9.18      1.71 o
 -12   4  13       37.12       45.03      2.61 o
 -11   4  13        2.66        2.26      1.55 o
 -10   4  13        9.21       11.42      2.14 o
  -9   4  13       31.12       30.26      2.70 o
  -8   4  13       22.69       23.29      2.49 o
  -7   4  13        3.23        4.00      1.84 o
  -6   4  13        5.30       10.37      2.24 o
  -5   4  13        0.07        1.07      1.80 o
  -4   4  13       51.95       57.27      3.13 o
  -3   4  13       30.21       29.64      2.51 o
  -2   4  13        1.62        0.95      1.67 o
  -1   4  13       44.68       41.73      3.43 o
   0   4  13        3.94        3.50      2.22 o
   1   4  13        0.13        2.11      2.66 o
   2   4  13       15.92       15.71      5.37 o
   3   4  13        0.07       -3.39      3.93 o
   4   4  13        3.37        2.52      4.47 o
   5   4  13        0.07       -0.19      4.40 o
   6   4  13        0.01       -0.85      4.33 o
   7   4  13        0.24        6.88      4.73 o
 -20   5  13        0.07       -0.34      1.75 o
 -19   5  13       11.63       14.22      2.22 o
 -18   5  13        0.72       -1.71      1.71 o
 -17   5  13        8.44        7.98      2.04 o
 -16   5  13        1.60        1.84      1.22 o
 -15   5  13       19.62       23.68      2.28 o
 -14   5  13       20.24       22.50      2.20 o
 -13   5  13        0.29       -0.72      1.88 o
 -12   5  13        0.02        0.86      1.45 o
 -11   5  13       10.73       10.80      2.26 o
 -10   5  13        0.03       -1.08      1.59 o
  -9   5  13        1.27        1.74      1.79 o
  -8   5  13        4.29        2.25      2.85 o
  -7   5  13        1.73       -1.11      1.64 o
  -6   5  13        7.35        5.72      1.76 o
  -5   5  13       16.00       16.09      2.83 o
  -4   5  13        2.33        1.97      1.68 o
  -3   5  13       11.45       10.66      2.15 o
  -2   5  13       20.02       24.29      2.53 o
  -1   5  13        0.85        2.42      2.22 o
   0   5  13       29.95       29.73      3.21 o
   1   5  13        8.66       12.54      7.14 o
   2   5  13        0.40       -0.02      4.26 o
   3   5  13        6.81       15.47      5.58 o
   4   5  13        0.03       -3.67      3.91 o
   5   5  13        0.03       -1.95      4.36 o
   6   5  13        5.27        3.27      4.55 o
   7   5  13        0.07       -1.37      4.47 o
 -19   6  13        1.70        4.96      2.27 o
 -18   6  13        5.80        7.43      2.39 o
 -17   6  13        0.04       -0.01      2.65 o
 -16   6  13        4.44        6.99      4.02 o
 -15   6  13        0.00        1.91      2.06 o
 -14   6  13        7.65        8.25      1.87 o
 -13   6  13       17.74       17.66      2.56 o
 -12   6  13       14.41       16.20      4.27 o
 -11   6  13        0.01       -0.60      1.82 o
 -10   6  13        1.09       -1.04      2.68 o
  -9   6  13        4.24        5.30      2.12 o
  -8   6  13       15.18       18.98      2.59 o
  -7   6  13        0.10        1.70      1.81 o
  -6   6  13       30.95       39.23      2.80 o
  -5   6  13       39.81       34.81      2.75 o
  -4   6  13       12.84       19.86      2.60 o
  -3   6  13        3.12        2.34      2.54 o
  -2   6  13        2.73        2.14      2.21 o
  -1   6  13       10.06       11.82      2.65 o
   0   6  13        4.40       11.05      3.29 o
   1   6  13        6.26       14.71      3.38 o
   2   6  13        5.79       10.55      4.92 o
   3   6  13        1.92        1.63      4.69 o
   4   6  13       10.33       16.32      5.79 o
   5   6  13        0.00       -4.19      4.19 o
   6   6  13        0.06       -0.54      4.55 o
 -18   7  13        0.66        3.91      2.24 o
 -17   7  13        1.66       -2.07      2.14 o
 -16   7  13        0.13       -1.41      2.08 o
 -15   7  13        1.08       -1.46      2.08 o
 -14   7  13        1.79        1.23      2.75 o
 -13   7  13        8.45        7.04      2.29 o
 -12   7  13       14.08       16.65      2.65 o
 -11   7  13       23.03       18.60      2.78 o
 -10   7  13       10.32        9.14      2.28 o
  -9   7  13        6.25        6.76      2.25 o
  -8   7  13        1.71        2.08      2.13 o
  -7   7  13        2.75       -1.96      1.96 o
  -6   7  13        0.06        1.99      2.04 o
  -5   7  13        1.20       -0.93      1.91 o
  -4   7  13        1.63        1.13      1.84 o
  -3   7  13        7.92        9.10      2.83 o
  -2   7  13        0.07       -0.14      2.26 o
  -1   7  13        0.75        0.90      5.31 o
   0   7  13        4.44        8.80      3.26 o
   1   7  13        3.03        6.59      4.95 o
   2   7  13        0.88        7.35      4.97 o
   3   7  13        0.58       -0.85      4.45 o
   4   7  13        2.98       -4.26      4.26 o
   5   7  13        1.77       -1.93      4.73 o
 -17   8  13        0.51        0.97      2.20 o
 -16   8  13        0.17        5.97      3.23 o
 -15   8  13        0.00       -1.13      3.07 o
 -14   8  13        1.70        5.46      3.12 o
 -13   8  13        5.07        3.73      3.09 o
 -12   8  13        0.22       -2.40      3.05 o
 -11   8  13        4.36        5.08      2.25 o
 -10   8  13        5.24        7.98      2.43 o
  -9   8  13       14.30       15.98      2.75 o
  -8   8  13        7.52        8.42      2.53 o
  -7   8  13        0.89        0.05      1.77 o
  -6   8  13        0.03       -0.41      2.08 o
  -5   8  13        2.06       -0.17      2.13 o
  -4   8  13        2.91       -0.03      2.33 o
  -3   8  13        6.59       10.03      2.83 o
  -2   8  13        2.74       -0.28      2.38 o
  -1   8  13        1.78       -0.35      3.01 o
   0   8  13        4.83        7.11      3.24 o
   1   8  13        3.81       -4.15      4.15 o
   2   8  13        0.22       -1.30      4.52 o
   3   8  13        3.37        1.08      4.92 o
   4   8  13        2.60       -0.14      4.80 o
 -15   9  13        0.56        2.18      3.07 o
 -14   9  13        0.02        0.18      2.95 o
 -13   9  13        0.38       -1.96      4.91 o
 -12   9  13        0.02        2.29      3.05 o
 -11   9  13        6.67        6.52      3.17 o
 -10   9  13        1.12        0.81      2.82 o
  -9   9  13        2.11        1.49      3.40 o
  -8   9  13        2.23        2.02      2.32 o
  -7   9  13        0.04       -0.11      2.21 o
  -6   9  13        2.56        5.52      2.09 o
  -5   9  13        7.34        8.81      2.33 o
  -4   9  13        8.94        9.84      3.36 o
  -3   9  13        0.06        2.03      2.64 o
  -2   9  13       16.35       25.57      4.71 o
  -1   9  13        0.64        2.61      3.93 o
   0   9  13        7.34        2.31      5.02 o
   1   9  13        1.33        3.44      4.78 o
   2   9  13        0.60        2.38      4.73 o
 -13  10  13        1.37        0.05      4.22 o
 -12  10  13        2.02        3.32      3.37 o
 -11  10  13        1.76        2.13      2.98 o
 -10  10  13        0.83        1.80      3.21 o
  -9  10  13        5.13        2.24      3.07 o
  -8  10  13        1.15       -1.41      4.15 o
  -7  10  13        1.45        0.67      2.97 o
  -6  10  13        5.84        9.36      2.94 o
  -5  10  13        2.44        1.55      2.69 o
  -4  10  13        6.60        7.08      3.05 o
  -3  10  13        1.79       -1.50      3.32 o
  -2  10  13        0.25        0.77      2.62 o
  -1  10  13        0.01        4.93      4.85 o
   0  10  13        0.03       -0.16      5.08 o
  -8  11  13        2.85        8.84      3.70 o
  -7  11  13        0.77       -0.13      3.16 o
  -6  11  13        0.03        1.08      3.19 o
  -5  11  13        5.95        4.23      2.86 o
 -21   0  14       12.79       21.90      3.47 o
 -20   0  14       14.28       21.96      3.51 o
 -19   0  14       17.01       21.16      3.94 o
 -18   0  14        0.52       -0.79      2.33 o
 -17   0  14        7.02        8.80      1.74 o
 -16   0  14        8.32        7.73      2.73 o
 -15   0  14        0.01        0.00      2.28 o
 -14   0  14        0.06       -0.31      1.44 o
 -13   0  14        2.58        0.83      1.87 o
 -12   0  14       21.75       17.91      2.67 o
 -11   0  14       16.71        6.50      3.84 o
 -10   0  14       16.52       13.33      4.36 o
  -9   0  14       13.36       14.04      4.31 o
  -8   0  14       31.66       27.11      5.06 o
  -7   0  14       42.07       45.69      6.08 o
  -6   0  14       15.44       13.54      4.50 o
  -5   0  14      136.14      148.09      9.49 o
  -4   0  14        7.99       10.10      4.31 o
  -3   0  14        1.88       -1.46      3.25 o
  -2   0  14       11.54       22.82      5.11 o
  -1   0  14       40.64       43.97      6.22 o
   0   0  14       43.39       31.13      5.56 o
 -21   1  14        0.03        0.38      1.83 o
 -20   1  14       10.67       17.20      2.30 o
 -19   1  14        3.96        2.64      1.95 o
 -18   1  14        5.71        8.28      1.37 o
 -17   1  14        0.54       -1.02      1.02 o
 -16   1  14        3.44        3.20      1.16 o
 -15   1  14        1.87        2.96      1.13 o
 -14   1  14        0.01       -0.85      1.01 o
 -13   1  14        0.45       -1.06      1.06 o
 -12   1  14        4.52        3.80      1.83 o
 -11   1  14        7.43        9.68      2.50 o
 -10   1  14       33.58       39.93      3.02 o
  -9   1  14       44.74       47.90      5.58 o
  -8   1  14       57.75       42.42      4.09 o
  -7   1  14        6.95       12.16      3.14 o
  -6   1  14       26.76       27.31      3.71 o
  -5   1  14        0.12        0.22      2.42 o
  -4   1  14        0.47        0.98      2.49 o
  -3   1  14        0.05       -2.19      2.19 o
  -2   1  14        0.24       -2.23      2.23 o
  -1   1  14        3.27        2.38      2.71 o
   0   1  14        0.24        3.99      4.03 o
 -20   2  14        0.49        3.39      1.97 o
 -19   2  14        1.39        0.17      1.89 o
 -18   2  14        9.59       11.34      1.56 o
 -17   2  14        4.97        5.82      1.18 o
 -16   2  14        1.04        0.01      1.39 o
 -15   2  14        7.79        8.45      1.32 o
 -14   2  14        4.62        3.68      1.79 o
 -13   2  14        2.24       -0.80      1.36 o
 -12   2  14        0.46        2.44      1.97 o
 -11   2  14       48.47       43.36      3.10 o
 -10   2  14       18.62       15.15      2.35 o
  -9   2  14        4.11        4.00      1.87 o
  -8   2  14        0.77       -1.36      2.00 o
  -7   2  14        3.36        1.63      2.67 o
  -6   2  14       20.20       18.59      4.26 o
  -5   2  14        2.78        3.09      2.75 o
  -4   2  14       18.47       20.49      3.30 o
  -3   2  14       17.38       16.43      3.21 o
  -2   2  14       11.57        9.46      3.79 o
  -1   2  14       19.30       15.22      8.25 o
   0   2  14       22.47       21.13      3.56 o
 -20   3  14        3.04        4.90      2.33 o
 -19   3  14        7.87        9.93      2.24 o
 -18   3  14        0.16       -1.76      1.76 o
 -17   3  14        5.96        9.51      1.34 o
 -16   3  14       23.28       29.75      2.31 o
 -15   3  14        6.71        8.96      1.49 o
 -14   3  14        5.59        8.28      2.74 o
 -13   3  14        8.64       10.96      1.83 o
 -12   3  14        1.87       -0.58      1.60 o
 -11   3  14       26.05       33.35      4.08 o
 -10   3  14        8.34       10.94      2.19 o
  -9   3  14        6.80        8.44      2.09 o
  -8   3  14        1.28        0.94      1.84 o
  -7   3  14        7.96        8.64      2.24 o
  -6   3  14        0.26       -1.96      3.56 o
  -5   3  14        2.99       -1.74      1.74 o
  -4   3  14        9.38       13.73      4.11 o
  -3   3  14        0.09        0.64      3.31 o
  -2   3  14       23.79       30.28      4.00 o
  -1   3  14        5.53        3.93      2.68 o
   0   3  14        0.05       -2.68      3.23 o
 -20   4  14        2.59        2.20      3.01 o
 -19   4  14        1.02        2.43      1.95 o
 -18   4  14        1.22        0.67      1.91 o
 -17   4  14        7.28        7.20      1.66 o
 -16   4  14        0.01        1.29      1.66 o
 -15   4  14       20.53       27.61      6.08 o
 -14   4  14        0.44       -0.28      1.50 o
 -13   4  14        3.52        4.89      1.95 o
 -12   4  14        0.02       -0.55      1.74 o
 -11   4  14        9.44        5.40      2.01 o
 -10   4  14       14.24       14.33      2.39 o
  -9   4  14        0.01       -0.26      1.81 o
  -8   4  14        2.00        0.43      2.05 o
  -7   4  14        0.15       -1.93      2.74 o
  -6   4  14        0.14        0.42      1.80 o
  -5   4  14        0.07        0.44      1.92 o
  -4   4  14        8.10        8.90      2.48 o
  -3   4  14       31.36       33.41      5.88 o
  -2   4  14        0.69       -1.78      2.06 o
  -1   4  14       16.91       16.50      2.89 o
   0   4  14       14.37       14.18      4.36 o
   1   4  14        0.03       -1.53      4.40 o
   2   4  14       47.05       69.17      8.24 o
   3   4  14       10.90       15.92      5.84 o
   4   4  14        0.09        0.57      4.73 o
   5   4  14        6.01       11.59      5.42 o
 -19   5  14        0.80        0.82      2.97 o
 -18   5  14        0.89        4.76      3.73 o
 -17   5  14        6.82        7.81      2.43 o
 -16   5  14        7.83        4.61      2.27 o
 -15   5  14        1.06       -1.36      2.04 o
 -14   5  14       23.60       30.72      2.95 o
 -13   5  14       12.34       12.56      2.91 o
 -12   5  14        0.19       -1.77      1.85 o
 -11   5  14       13.91       19.23      2.90 o
 -10   5  14        0.27        1.56      2.06 o
  -9   5  14        1.07        2.46      1.96 o
  -8   5  14        7.16        6.36      2.50 o
  -7   5  14        0.94        2.69      2.00 o
  -6   5  14        1.33       -0.07      1.86 o
  -5   5  14        7.62       10.98      2.07 o
  -4   5  14       12.86       15.84      2.37 o
  -3   5  14        2.99        2.03      1.85 o
  -2   5  14        4.14        4.43      2.47 o
  -1   5  14       13.09       11.70      2.77 o
   0   5  14        6.10        8.44      3.37 o
   1   5  14        5.96       11.66      5.42 o
   2   5  14        0.18        1.63      4.95 o
   3   5  14        1.67        3.49      5.16 o
   4   5  14        2.23       -3.84      4.33 o
   5   5  14        0.89       -0.42      4.64 o
 -18   6  14        3.40        1.57      2.49 o
 -17   6  14        0.02       -0.66      2.16 o
 -16   6  14        0.33       -0.02      2.03 o
 -15   6  14        8.61        7.88      3.84 o
 -14   6  14        1.81        1.92      2.83 o
 -13   6  14        3.58        6.78      2.27 o
 -12   6  14        0.53       -1.52      2.28 o
 -11   6  14        0.69       -0.65      1.91 o
 -10   6  14        0.00       -0.58      1.85 o
  -9   6  14        3.94        8.48      2.28 o
  -8   6  14        2.85        1.95      2.36 o
  -7   6  14        1.25        2.78      2.11 o
  -6   6  14        3.20        7.03      3.92 o
  -5   6  14        4.22        3.69      1.94 o
  -4   6  14        1.27        1.07      1.77 o
  -3   6  14       11.09        7.37      2.91 o
  -2   6  14        0.66       -2.18      2.18 o
  -1   6  14        7.69       12.08      3.40 o
   0   6  14        4.18        4.48      5.28 o
   1   6  14        0.79        0.49      4.10 o
   2   6  14        9.63        8.22      5.35 o
   3   6  14        4.42        3.93      4.92 o
   4   6  14        0.09       -2.47      4.45 o
 -17   7  14        0.21       -2.01      2.91 o
 -16   7  14        8.16       10.73      3.67 o
 -15   7  14        1.08        1.58      3.21 o
 -14   7  14        3.54        5.07      3.02 o
 -13   7  14        6.58        3.10      3.02 o
 -12   7  14        2.15        1.33      2.95 o
 -11   7  14        0.94        0.49      2.07 o
 -10   7  14        1.67       -1.37      2.26 o
  -9   7  14        0.57        0.54      2.04 o
  -8   7  14        0.37        0.20      2.06 o
  -7   7  14       11.93       14.11      2.76 o
  -6   7  14        2.47       -0.38      2.06 o
  -5   7  14        8.82       11.09      2.65 o
  -4   7  14        7.67        9.75      2.83 o
  -3   7  14        0.37       -1.73      2.31 o
  -2   7  14        7.57        8.74      3.49 o
  -1   7  14        7.59       16.74      3.91 o
   0   7  14        0.01        4.43      5.09 o
   1   7  14        3.41        5.72      5.16 o
   2   7  14        0.38        6.38      5.16 o
   3   7  14        0.22        8.64      5.44 o
 -15   8  14        7.00        8.74      3.49 o
 -14   8  14        0.10        0.25      3.45 o
 -13   8  14        0.08       -1.85      2.93 o
 -12   8  14        0.05        4.16      3.08 o
 -11   8  14        2.13        2.93      2.99 o
 -10   8  14        3.44        3.29      2.97 o
  -9   8  14        3.26        1.40      2.10 o
  -8   8  14        2.47        1.88      2.21 o
  -7   8  14        1.15        0.63      2.01 o
  -6   8  14        0.04       -0.02      2.17 o
  -5   8  14        0.08        5.29      3.25 o
  -4   8  14        0.30       -0.01      2.90 o
  -3   8  14        8.04        8.94      2.97 o
  -2   8  14        7.08       12.12      3.84 o
  -1   8  14        1.17        4.99      3.35 o
   0   8  14        2.65        4.62      5.25 o
   1   8  14        1.85        4.85      5.23 o
   2   8  14        0.29        1.65      4.97 o
 -13   9  14        0.37        6.33      5.39 o
 -12   9  14        1.09        1.07      2.92 o
 -11   9  14        3.22        2.41      4.89 o
 -10   9  14        4.81        4.64      3.31 o
  -9   9  14        4.35        5.16      5.46 o
  -8   9  14        0.08       -1.07      2.83 o
  -7   9  14        0.06        2.96      2.34 o
  -6   9  14        0.24       -1.19      1.94 o
  -5   9  14        4.41        6.03      4.51 o
  -4   9  14       22.46       32.52      4.77 o
  -3   9  14        3.09        2.07      4.33 o
  -2   9  14        3.00        4.32      4.82 o
  -1   9  14        1.04        4.13      3.34 o
   0   9  14        3.14        2.83      5.25 o
 -10  10  14        2.20       -1.85      3.01 o
  -9  10  14        0.14        4.37      3.40 o
  -8  10  14        0.06        0.00      3.82 o
  -7  10  14        0.01       -0.68      2.88 o
  -6  10  14        1.24        4.79      3.38 o
  -5  10  14        0.00        1.57      2.66 o
  -4  10  14        2.29        5.69      3.61 o
 -20   1  15        7.66       12.12      2.28 o
 -19   1  15        0.00        0.96      2.07 o
 -18   1  15        0.13        0.12      1.89 o
 -17   1  15        0.07        1.00      2.37 o
 -16   1  15        1.12        2.10      1.60 o
 -15   1  15        3.83        4.21      1.97 o
 -14   1  15        1.07       -0.35      1.38 o
 -13   1  15        1.70        0.27      1.52 o
 -12   1  15        2.52        0.77      2.26 o
 -11   1  15        2.42        1.85      1.89 o
 -10   1  15        6.05        5.96      2.06 o
  -9   1  15        0.14       -0.67      2.49 o
  -8   1  15       12.48       13.10      3.30 o
  -7   1  15       61.05       70.42      5.19 o
  -6   1  15       58.46       58.03      4.88 o
  -5   1  15       16.12       19.33      3.64 o
  -4   1  15        0.18       -2.28      2.28 o
  -3   1  15        0.05       -2.41      2.41 o
  -2   1  15        0.04        2.99      2.86 o
  -1   1  15        0.26        1.31      5.22 o
 -20   2  15        7.87       10.93      3.65 o
 -19   2  15        3.72        1.53      2.06 o
 -18   2  15        3.51        6.57      2.58 o
 -17   2  15        1.17       -0.83      2.10 o
 -16   2  15        0.00       -0.17      1.99 o
 -15   2  15        3.13        4.03      1.56 o
 -14   2  15        0.05        1.73      1.83 o
 -13   2  15        0.18       -0.91      1.68 o
 -12   2  15        0.18        1.23      1.83 o
 -11   2  15        0.77        1.59      1.97 o
 -10   2  15        1.34       -0.30      1.79 o
  -9   2  15       13.35       16.81      2.54 o
  -8   2  15       13.33       13.00      2.48 o
  -7   2  15        4.70        6.54      2.97 o
  -6   2  15        2.63        1.49      2.70 o
  -5   2  15        2.18        1.16      4.02 o
  -4   2  15        0.39        1.18      2.66 o
  -3   2  15        6.61        8.09      3.17 o
  -2   2  15        0.02        0.49      2.73 o
  -1   2  15        4.13        4.54      5.55 o
 -19   3  15       10.90        8.91      3.07 o
 -18   3  15        0.50        6.06      2.47 o
 -17   3  15        0.52        0.21      3.20 o
 -16   3  15        9.09       13.07      2.64 o
 -15   3  15        0.60        2.21      3.33 o
 -14   3  15       11.10       11.14      2.27 o
 -13   3  15        3.11        4.35      2.02 o
 -12   3  15        3.48        4.82      2.10 o
 -11   3  15        0.05        2.87      1.99 o
 -10   3  15       19.31       17.37      2.56 o
  -9   3  15        1.45        0.13      2.50 o
  -8   3  15        0.30        0.50      2.15 o
  -7   3  15        3.66        1.62      2.46 o
  -6   3  15        0.79        0.50      1.96 o
  -5   3  15        0.38       -1.80      1.90 o
  -4   3  15        4.61        5.31      3.06 o
  -3   3  15       10.06        9.94      3.14 o
  -2   3  15        8.07        9.06      3.09 o
  -1   3  15        8.22        9.23      4.64 o
 -19   4  15        2.16        3.85      2.33 o
 -18   4  15        1.41        0.24      3.00 o
 -17   4  15        5.88        3.72      3.44 o
 -16   4  15        4.63        7.25      3.44 o
 -15   4  15        2.43        3.48      2.99 o
 -14   4  15        4.52        4.93      3.10 o
 -13   4  15        1.89       -1.62      1.80 o
 -12   4  15        0.62       -1.79      1.79 o
 -11   4  15        9.63       12.55      2.47 o
 -10   4  15        8.48       10.99      2.44 o
  -9   4  15        3.36       -0.17      1.79 o
  -8   4  15        1.61        0.41      2.62 o
  -7   4  15        0.25       -0.31      1.93 o
  -6   4  15        4.49        4.67      2.15 o
  -5   4  15        2.88        1.15      2.04 o
  -4   4  15        2.35       -0.20      2.04 o
  -3   4  15        0.23        0.84      2.68 o
  -2   4  15       16.59       15.29      3.92 o
  -1   4  15        7.04        7.68      4.22 o
 -18   5  15        5.48        7.50      2.47 o
 -17   5  15        1.60        1.18      6.01 o
 -16   5  15        2.10        1.26      3.19 o
 -15   5  15        4.16        2.21      3.07 o
 -14   5  15        0.51        1.67      5.28 o
 -13   5  15        6.38        5.68      3.54 o
 -12   5  15        0.46       -1.88      1.88 o
 -11   5  15        0.45        0.60      1.98 o
 -10   5  15       11.48        8.75      2.37 o
  -9   5  15        0.55       -0.09      2.15 o
  -8   5  15        1.00        2.17      2.10 o
  -7   5  15        0.87        1.77      2.09 o
  -6   5  15       11.82       19.58      3.39 o
  -5   5  15        5.66        6.17      2.28 o
  -4   5  15        4.68        8.57      3.30 o
  -3   5  15        1.66        1.10      2.66 o
  -2   5  15       14.35       19.72      3.21 o
  -1   5  15        8.28        9.23      3.64 o
   0   5  15        0.31        3.13      4.66 o
   1   5  15        1.54        3.60      4.97 o
   2   5  15        5.97        8.81      5.58 o
   3   5  15        0.61        9.42      5.56 o
 -17   6  15        0.00       -0.84      4.26 o
 -16   6  15        0.01       -1.67      3.07 o
 -15   6  15        0.26       -0.64      3.82 o
 -14   6  15        4.38        1.06      3.41 o
 -13   6  15        0.00       -0.41      2.88 o
 -12   6  15        2.32        7.23      3.71 o
 -11   6  15        0.00       -2.44      2.44 o
 -10   6  15        0.19       -1.91      1.91 o
  -9   6  15        7.43       13.72      2.69 o
  -8   6  15        4.76        7.11      2.46 o
  -7   6  15        1.47        0.05      2.06 o
  -6   6  15        0.41       -0.36      2.39 o
  -5   6  15        1.08       -1.20      2.59 o
  -4   6  15        9.89       10.64      2.84 o
  -3   6  15        1.49        2.05      2.39 o
  -2   6  15        4.40        3.85      3.17 o
  -1   6  15        0.16       -1.34      5.68 o
   0   6  15        2.05       -1.41      4.29 o
   1   6  15        0.48       -3.30      4.52 o
   2   6  15        1.53        0.52      4.95 o
 -15   7  15        2.54        3.90      3.22 o
 -14   7  15        0.17       -2.75      2.75 o
 -13   7  15        1.11        3.54      3.15 o
 -12   7  15        1.48        1.77      2.90 o
 -11   7  15        0.05       -3.38      3.38 o
 -10   7  15        1.30       -0.85      2.64 o
  -9   7  15        2.10        1.52      2.21 o
  -8   7  15        1.40        2.07      2.27 o
  -7   7  15        1.40       -0.23      2.12 o
  -6   7  15        0.34        3.57      2.29 o
  -5   7  15        4.25        6.29      3.28 o
  -4   7  15        1.61       -0.41      2.45 o
  -3   7  15        5.10        3.79      3.53 o
  -2   7  15        0.01        1.30      3.20 o
  -1   7  15        7.98        1.86      5.02 o
   0   7  15        0.06       -4.26      4.26 o
   1   7  15        0.57       -4.31      4.31 o
 -14   8  15        7.96       14.96      3.94 o
 -13   8  15        0.01        1.97      3.13 o
 -12   8  15        0.36       -1.20      7.11 o
 -11   8  15        1.24       -4.63      5.51 o
 -10   8  15        1.13        2.94      3.15 o
  -9   8  15        0.82       -2.56      2.56 o
  -8   8  15        1.35        2.34      3.03 o
  -7   8  15        0.07        0.20      2.78 o
  -6   8  15        3.05        1.48      3.41 o
  -5   8  15        6.92       11.70      3.76 o
  -4   8  15        0.65        3.96      5.31 o
  -3   8  15        1.04        1.70      4.45 o
  -2   8  15        0.23        0.26      3.23 o
  -1   8  15        0.03        3.93      5.16 o
 -11   9  15        2.46        0.19      4.38 o
 -10   9  15        0.82       -2.52      3.37 o
  -9   9  15        1.49        1.45      4.11 o
  -8   9  15        0.59       -1.27      3.03 o
  -7   9  15        1.86        4.29      4.15 o
  -6   9  15        0.00        0.88      3.05 o
  -5   9  15        2.29        0.17      2.55 o
  -4   9  15        0.84       -0.19      4.22 o
 -19   0  16        9.98       13.73      5.16 o
 -18   0  16       16.21       21.38      5.32 o
 -17   0  16        0.38        8.17      4.95 o
 -16   0  16        0.00       -3.82      3.82 o
 -15   0  16        2.11       -4.24      4.24 o
 -14   0  16        5.03        6.01      4.59 o
 -13   0  16       10.96        4.45      2.48 o
 -12   0  16        3.18        5.89      2.57 o
 -11   0  16       93.03      107.58      9.35 o
 -10   0  16        5.95       11.45      4.78 o
  -9   0  16        5.03        6.24      4.36 o
  -8   0  16        2.24        1.51      4.22 o
  -7   0  16       30.39       31.30      6.05 o
  -6   0  16       18.59       20.42      5.51 o
  -5   0  16        1.56        5.35      4.55 o
  -4   0  16        4.99        3.93      4.69 o
  -3   0  16        2.56       -3.82      3.82 o
  -2   0  16       16.71       14.77      5.25 o
 -19   1  16       14.59       20.59      3.07 o
 -18   1  16        9.45        9.21      3.61 o
 -17   1  16        3.74        3.08      3.37 o
 -16   1  16        1.31        0.14      2.88 o
 -15   1  16        0.65       -1.60      2.85 o
 -14   1  16        0.21       -0.55      2.79 o
 -13   1  16       15.39       15.22      2.08 o
 -12   1  16       52.68       53.92      4.01 o
 -11   1  16        2.29        0.28      2.06 o
 -10   1  16       19.80       25.10      2.99 o
  -9   1  16        0.01        0.01      3.51 o
  -8   1  16        9.82        3.05      2.99 o
  -7   1  16        0.50        0.38      5.36 o
  -6   1  16        1.09        2.17      2.91 o
  -5   1  16        5.23        7.59      3.23 o
  -4   1  16        5.38        4.51      3.05 o
  -3   1  16        0.58        5.41      5.13 o
  -2   1  16        4.74        9.25      3.79 o
 -18   2  16        0.07        3.08      3.31 o
 -17   2  16       11.70       11.49      3.66 o
 -16   2  16        0.92        1.65      3.16 o
 -15   2  16        7.00       16.47      5.61 o
 -14   2  16        5.25        0.79      5.15 o
 -13   2  16        3.26        3.73      2.07 o
 -12   2  16        4.40        3.01      2.16 o
 -11   2  16       64.94       72.58      4.21 o
 -10   2  16        1.56        4.08      3.16 o
  -9   2  16        0.00        1.06      2.08 o
  -8   2  16        9.60        9.22      2.50 o
  -7   2  16        1.44       -2.64      2.64 o
  -6   2  16        1.21        1.18      3.38 o
  -5   2  16        7.51        6.97      4.27 o
  -4   2  16        4.13       10.36      3.33 o
  -3   2  16        3.00        0.59      2.93 o
  -2   2  16        1.10        0.08      2.74 o
 -18   3  16        3.76        9.32      3.66 o
 -17   3  16        4.14        1.24      3.77 o
 -16   3  16        1.44        1.60      3.18 o
 -15   3  16        1.48       -0.17      3.01 o
 -14   3  16        6.27       12.37      3.46 o
 -13   3  16       11.14       11.21      3.55 o
 -12   3  16       15.98       14.54      2.64 o
 -11   3  16        5.69        2.27      2.13 o
 -10   3  16       14.33       20.86      3.16 o
  -9   3  16        0.16        2.21      2.14 o
  -8   3  16        0.03       -1.10      2.00 o
  -7   3  16        0.03       -2.01      2.01 o
  -6   3  16        5.97        4.43      2.32 o
  -5   3  16        7.14        9.94      2.59 o
  -4   3  16        0.95        1.84      2.68 o
  -3   3  16        0.00       -1.40      2.58 o
  -2   3  16        0.51        6.36      4.31 o
 -17   4  16        6.77       13.33      3.78 o
 -16   4  16        2.27        1.72      3.26 o
 -15   4  16        0.34        0.73      3.65 o
 -14   4  16        0.81        0.59      2.85 o
 -13   4  16        0.38       -2.38      6.09 o
 -12   4  16        2.27       -2.53      2.70 o
 -11   4  16       33.61       48.73      3.78 o
 -10   4  16        0.04        0.78      2.24 o
  -9   4  16        0.27       -1.92      1.92 o
  -8   4  16        1.31        5.46      2.31 o
  -7   4  16        3.86        5.29      3.25 o
  -6   4  16        3.59        3.30      2.36 o
  -5   4  16        1.10       -0.53      3.47 o
  -4   4  16        0.31        1.62      2.92 o
  -3   4  16        2.94       -0.08      3.38 o
  -2   4  16        0.30        3.37      4.07 o
 -16   5  16        2.50        5.81      3.34 o
 -15   5  16        0.00        0.09      2.96 o
 -14   5  16        1.68        2.78      5.13 o
 -13   5  16        1.49        2.44      3.14 o
 -12   5  16       11.10        1.83      3.01 o
 -11   5  16        1.94        0.55      2.77 o
 -10   5  16        0.17       -0.60      2.85 o
  -9   5  16        1.10        2.18      2.14 o
  -8   5  16        0.13        2.87      2.30 o
  -7   5  16        1.58        1.45      2.25 o
  -6   5  16        3.09        1.71      2.28 o
  -5   5  16        2.75       -0.73      2.95 o
  -4   5  16        3.78        0.39      3.83 o
  -3   5  16        0.31       -2.58      2.58 o
  -2   5  16        0.05       -0.85      4.12 o
 -15   6  16        0.10        4.42      3.35 o
 -14   6  16        0.09       -2.61      2.61 o
 -13   6  16        1.29        2.11      2.92 o
 -12   6  16        1.15        0.25      2.83 o
 -11   6  16        2.35       -1.37      2.71 o
 -10   6  16        1.32       -3.00      4.91 o
  -9   6  16        0.98        0.53      5.22 o
  -8   6  16        0.01       -1.10      2.40 o
  -7   6  16        0.97        1.65      2.21 o
  -6   6  16        0.27        1.22      2.31 o
  -5   6  16        1.25       -3.01      3.01 o
  -4   6  16        0.04        1.33      2.98 o
  -3   6  16        0.11       -0.57      4.40 o
  -2   6  16        1.28        4.36      4.29 o
 -13   7  16        0.09       -2.71      2.71 o
 -12   7  16        0.55       -1.65      2.80 o
 -11   7  16        0.91        0.88      3.05 o
 -10   7  16        0.91        1.24      2.99 o
  -9   7  16        0.45       -0.43      2.94 o
  -8   7  16        0.02       -3.24      3.24 o
  -7   7  16        1.23       -1.50      2.94 o
  -6   7  16        0.32        0.03      3.23 o
  -5   7  16        0.01        3.91      3.30 o
  -4   7  16        5.83       15.64      5.56 o
  -3   7  16        0.14        4.50      4.24 o
 -10   8  16        0.02        1.29      3.98 o
  -9   8  16        0.13        0.13      3.11 o
  -8   8  16        0.28       -0.33      3.60 o
  -7   8  16        0.03        0.75      3.22 o
  -6   8  16        1.10        1.00      6.37 o
 -17   1  17        0.86        4.24      3.35 o
 -16   1  17        0.07       -2.04      3.10 o
 -15   1  17        0.04       -0.41      3.08 o
 -14   1  17        2.93        4.10      3.19 o
 -13   1  17        3.93        8.12      3.52 o
 -12   1  17        0.01       -2.13      2.97 o
 -11   1  17        0.56        1.51      3.21 o
 -10   1  17        0.02        1.98      2.12 o
  -9   1  17        0.36        1.26      3.25 o
  -8   1  17        1.48        3.55      5.20 o
  -7   1  17        0.00       -0.17      3.06 o
  -6   1  17        6.51        7.55      4.98 o
  -5   1  17        2.84        7.82      3.58 o
  -4   1  17        4.10        4.12      7.09 o
  -3   1  17        0.09        0.84      3.13 o
 -17   2  17        0.08        2.66      3.43 o
 -16   2  17        0.11       -2.71      2.71 o
 -15   2  17        7.43        1.64      3.54 o
 -14   2  17        0.15        0.45      3.77 o
 -13   2  17        2.22        5.40      3.26 o
 -12   2  17        0.33        2.14      3.11 o
 -11   2  17        0.02       -0.99      5.11 o
 -10   2  17        0.02        0.38      2.98 o
  -9   2  17        0.45        1.10      2.30 o
  -8   2  17        0.11        0.65      2.02 o
  -7   2  17        5.58        4.31      2.52 o
  -6   2  17        5.67       -0.29      3.12 o
  -5   2  17        1.66       -2.79      2.79 o
  -4   2  17        4.04        5.27      4.38 o
  -3   2  17        0.01        2.66      3.19 o
 -16   3  17        0.41       -1.60      3.17 o
 -15   3  17        0.35       -0.31      3.21 o
 -14   3  17        1.83        5.38      3.39 o
 -13   3  17        0.13       -1.71      5.86 o
 -12   3  17       12.87       17.47      3.95 o
 -11   3  17        1.18        2.50      5.36 o
 -10   3  17        4.54        2.50      4.43 o
  -9   3  17        4.34        5.33      2.37 o
  -8   3  17        9.22        6.61      2.47 o
  -7   3  17        6.25        8.97      2.63 o
  -6   3  17        0.01        0.20      2.30 o
  -5   3  17        8.55        8.34      3.48 o
  -4   3  17        0.06        5.14      3.12 o
  -3   3  17        0.00       -3.01      4.17 o
 -15   4  17        0.02        2.24      3.12 o
 -14   4  17        1.49        1.63      2.97 o
 -13   4  17        6.79        7.25      3.41 o
 -12   4  17        0.00       -2.57      2.92 o
 -11   4  17        0.14       -2.01      2.87 o
 -10   4  17        0.38        1.68      3.06 o
  -9   4  17        0.57       -0.09      2.87 o
  -8   4  17        6.04       12.04      3.73 o
  -7   4  17        1.03       -1.98      1.98 o
  -6   4  17        2.35        5.19      2.43 o
  -5   4  17        4.12        4.18      3.30 o
  -4   4  17        0.03       -0.86      4.52 o
  -3   4  17        0.45        3.09      4.43 o
 -14   5  17        0.52       -0.68      3.16 o
 -13   5  17        0.02       -0.85      2.90 o
 -12   5  17        0.65       -2.08      2.88 o
 -11   5  17        0.70        3.04      3.05 o
 -10   5  17        0.46        3.03      3.22 o
  -9   5  17        1.89        0.56      3.08 o
  -8   5  17        0.04        3.98      4.45 o
  -7   5  17        1.78        4.50      4.72 o
  -6   5  17        5.00        7.40      3.59 o
  -5   5  17        2.56        7.19      6.43 o
  -4   5  17        1.07       -0.40      4.31 o
  -3   5  17        0.00       11.19      5.09 o
 -12   6  17        0.01        1.22      5.95 o
 -11   6  17        0.00        4.45      3.35 o
 -10   6  17        5.46        6.09      3.38 o
  -9   6  17        0.22       -2.49      5.72 o
  -8   6  17        1.60        0.06      3.08 o
  -7   6  17        0.14       -2.44      3.40 o
  -6   6  17        0.41       -1.42      3.78 o
  -5   6  17        0.05        1.50      3.20 o
 -15   0  18        5.59       12.67      5.63 o
 -14   0  18        9.16        5.98      5.13 o
 -13   0  18       10.98       13.80      5.70 o
 -12   0  18       29.70       32.43      6.74 o
 -11   0  18        1.41       -2.64      4.38 o
 -10   0  18        1.12       -3.51      3.51 o
  -9   0  18        1.19        1.58      4.45 o
  -8   0  18        0.11       -3.34      4.15 o
  -7   0  18        6.59        1.44      4.80 o
  -6   0  18        0.14        4.55      4.80 o
  -5   0  18        0.58       -1.84      4.12 o
  -4   0  18        0.27       -4.12      4.12 o
 -15   1  18        0.06        8.36      4.77 o
 -14   1  18        7.70        9.46      3.64 o
 -13   1  18        0.31        5.06      3.51 o
 -12   1  18        3.78        1.89      3.33 o
 -11   1  18        5.93        5.36      3.61 o
 -10   1  18        0.03        5.17      4.19 o
  -9   1  18        1.39        5.20      3.38 o
  -8   1  18        0.17        4.51      3.42 o
  -7   1  18        2.21        1.48      3.19 o
  -6   1  18        0.04       -3.11      3.11 o
  -5   1  18        4.06        3.74      4.32 o
  -4   1  18        0.12       -1.81      3.13 o
 -14   2  18        0.03       -0.86      3.13 o
 -13   2  18       24.52       31.37      4.77 o
 -12   2  18        6.96        3.74      3.52 o
 -11   2  18        0.01       -0.63      5.46 o
 -10   2  18        0.31        0.29      3.50 o
  -9   2  18        0.84        0.05      3.11 o
  -8   2  18        2.54       -2.84      2.84 o
  -7   2  18        0.62        1.55      3.43 o
  -6   2  18        8.47        9.73      3.72 o
  -5   2  18        1.28        5.51      3.54 o
  -4   2  18        0.03        1.21      4.70 o
 -14   3  18        3.51        5.17      3.47 o
 -13   3  18        3.23        6.20      4.00 o
 -12   3  18        8.05       13.68      5.96 o
 -11   3  18        1.13        1.78      3.28 o
 -10   3  18        0.11        1.22      4.19 o
  -9   3  18        1.90        3.15      3.42 o
  -8   3  18        0.04       -3.19      4.03 o
  -7   3  18        4.10        1.11      3.29 o
  -6   3  18       14.79       29.74     10.81 o
  -5   3  18        0.17       -2.97      2.97 o
  -4   3  18        0.02        0.54      4.57 o
 -12   4  18        5.27        5.41      3.47 o
 -11   4  18        0.40        1.37      8.73 o
 -10   4  18        3.33        6.03      3.47 o
  -9   4  18        0.87        3.55      3.38 o
  -8   4  18        0.25        6.29      4.52 o
  -7   4  18        8.49        6.80      3.75 o
  -6   4  18        2.76        4.89      3.61 o
 
